# Supplementary material for: Complete hybrid genome assembly of clinical multidrug-resistant Bacteroides fragilis isolates enables comprehensive identification of antimicrobial-resistance genes and plasmids
Source: Microb Genom. 2019 Nov 7;5(11):e000312. doi: 10.1099/mgen.0.000312 (PMC6927303; doi:10.1099/mgen.0.000312)
Supplement: Supplementary File 2 [file mgen-5-312-s002.xlsx]

## Sheet: Table S1 - Sequencing statistic
	Sample	CCUG4856T	BF17	BF18	S01	O42	O67	O85	Median	1st quartile	3nd quantile
	Final assembly size /bp	5241693	5565806	5316784	5417262	5155157	5484743	5504076
NCBI accession numbers	Bioproject	PRJNA525024	PRJNA244943	PRJNA244944	PRJNA244942	PRJNA253771	PRJNA254401	PRJNA254455
	Biosample	SAMN11040710	SAMN02730070	SAMN02730071	SAMN02730069	SAMN02892979	SAMN02903368	SAMN02903957
	Illumina reads
	ONT reads
Illumina data
Raw data	Mean length (R1/R2)	148bp/148bp	131bp/131bp	146bp/146bp	148bp/148bp	134bp/134bp	135bp/135bp	135bp/135bp
	Duplication rate	0.00720909	0.0124837	0.00977188	0.00581145	0.264862	0.0110658	0.255058
	Insert size peak	267	150	225	265	35	150	35
	Total reads	2953142	7588332	3887240	3176576	6114914	3178410	3465082	3465082	3177493	5001077
	Total bases	439091816	995595217	570766340	471033935	820476066	429921705	468282274	471033935	453687045	695621203
	Q20 bases	0.954278	0.911342	0.96197	0.936435	0.830702	0.943023	0.944665
	Q30 bases	0.943639	0.893679	0.952431	0.922904	0.802922	0.929576	0.931485
	GC content	0.42657	0.426207	0.434828	0.434398	0.425503	0.430609	0.429263	0.429263	0.426389	0.432503
	Coverage / x	83.7691	178.877	107.352	86.9506	159.156	78.385	85.0792
After trimming, filtering and downsampling	Mean length before filtering (R1/R2)	148bp/148bp	132bp/132bp	146bp/146bp	148bp/147bp	135bp/134bp	136bp/136bp	135bp/135bp
	Duplication rate	0.00707996	0.00780432	0.00934442	0.00577441	0.00942486	0.010953	0.0132211
	Insert size peak	262	111	197	262	133	121	111
	total reads	2829206	4007236	3623612	3033798	3919458	3009470	3290244	3290244	3021634	3771535
	total bases	419821976	532208365	530904312	449022741	529610108	409493691	447213121	449022741	4.33518e+08	530257210
	Q20 bases	0.961337	0.920132	0.968165	0.944774	0.898766	0.949578	0.95452
	Q30 bases	0.951955	0.903657	0.959826	0.932606	0.879612	0.937227	0.943311
	GC content	0.425883	0.425364	0.434126	0.433718	0.42407	0.42961	0.428317	0.428317	0.425624	0.431664
	Coverage	80.0928	95.6211	99.8544	82.8874	102.734	74.6605	81.2513
Nanopore data (Deepbinner->Albacore->Porechop)
First sequencing runs	Sequencing run designator	TVS_01	TVS_01	TVS_01	TVS_01	TVS_02	TVS_02	TVS_02
	Barcode	01	02	03	04	10	09	08
	Mean read length	5895.9	4764.5	6059.2	6014.6	6279.9	6560.2	6549.9
	Mean read quality	8.7	8.7	8.6	8.7	9.5	9.5	9.4
	Median read length	2959	2507	3168	3027	3456	3667	3422
	Median read quality	8.9	8.9	8.9	8.9	9.8	9.8	9.7
	Number of reads	49966	49222	20094	23542	36557	47725	19697	36557	21818	48473.5
	Read length N50	12050	9170	12014	12342	12027	12407	13130	12050	12020.5	12374.5
	Total bases	294594634	234519691	121754101	141596473	229574265	313085487	129012887	229574265	135304680	2.64557e+08
	Depth of coverage / x	56.2022	42.1358	22.9	26.138	44.5329	57.083	23.4395
Additional sequencing runs	Sequencing run designator	TVS_03	TVS_03	TVS_03	TVS_03	TVS_04	TVS_04	TVS_04
	Barcode	01	02	03	04	10	09	08
	Mean read length	10582.1	8221.8	5928	9741.6	6262.3	5502.1	7436.5
	Mean read quality	7.7	8	8.2	8	9	9	8.9
	Median read length	8873	5238	1361	5905	3406	2559	3407
	Median read quality	7.6	8.2	7.7	8.2	9.2	9.2	9.1
	Number of reads	14	47045	5	26897	268410	80137	55901	47045	13455.5	68019
	Read length N50	18777	13891	25025	17302	12141	12083	16680	16680	13016	18039.5
	Total bases	148149	386792935	29640	262020214	1680866257	440918384	415705955	386792935	1.31084e+08	4.28312e+08
	Depth of coverage / x	0.0282636	69.4945	0.0055748	48.3676	326.055	80.39	75.5269
Concatenated data from both runs per isolate	Number of reads	49980	96267	20099	50439	304967	127862	75598	75598	50209.5	112064
	Total bases	294742783	621312626	121783741	403616687	1910440522	754003871	544718842	544718842	349179735	6.87658e+08
	Mean read length	5897.2	6454.1	6059.2	8002.1	6264.4	5897	7205.5
	Mean read quality	8.7	8.3	8.6	8.3	9.1	9.2	9
	Median read length	2959.5	3670	3168	4393	3411	2938	3411
	Median read quality	8.9	8.5	8.9	8.5	9.3	9.4	9.3
	Number of reads	49980	96267	20099	50439	304967	127862	75598	75598	50209.5	112064
	Read length N50	12053	12040	12023	15401	12128	12251	15685	12128	12046.5	13826
	Total bases	294742783	621312626	121783741	403616687	1910440522	754003871	544718842	544718842	349179735	6.87658e+08
	Depth of coverage / x	56.2305	111.63	22.9055	74.5057	370.588	137.473	98.9664
Concatenated data filtered by filtlong	Mean read length	9446.6	11845.4	9361.7	12343.5	26043.5	16047.4	12001.8
	Mean read quality	8.9	8.6	8.9	8.5	9.8	9.6	9.2
	Median read length	6173	8766	6128	8375	22439	12003.5	7674
	Median read quality	9.1	8.7	9	8.6	9.8	9.7	9.4
	Number of reads	28081	42211	11708	29429	19199	31158	40848	29429	23640	36003
	Read length N50	13751	14914	13755	17443	27689	19368	18064	17443	14334.5	18716
	Total bases	265269746	500007925	109606235	363258128	500008922	500005425	490247803	490247803	314263937	500006675
	Depth of coverage / x	50.6076	89.8357	20.6151	67.0557	96.992	91.163	89.07
Canu corrected data	Mean read length	15575.7	24568.7	9344.4	22788.7	42294	32619	34024.2
	Median read length	11967.5	21932	6181	19205	38587.5	29892.5	29685.5
	Number of reads	12858	8515	11513	9227	4858	6414	6038	8515	6226	10370
	Read length N50	17838	25765	13725	25146	41432	34815	34807	25765	21492	34811
	Total bases	200271821	209202177	107582109	210271284	205464107	209218471	205438082	205464107	2.02855e+08	209210324
	Depth of coverage / x	38.2075	37.587	20.2344	38.815	39.856	38.1455	37.3247

## Sheet: Table S2 - assembly validation
Assembly	Assembler	Illumina reads	ONT reads	Filtlong	Canu correction	Nanopolish	Flyepolish	Racon ONT round / no.	Racon Illumina	Pilon	# contigs (>= 0 bp)	# contigs (>= 1000 bp)	# contigs (>= 5000 bp)	# contigs (>= 10000 bp)	# contigs (>= 25000 bp)	# contigs (>= 50000 bp)	Total length (>= 0 bp)	Total length (>= 1000 bp)	Total length (>= 5000 bp)	Total length (>= 10000 bp)	Total length (>= 25000 bp)	Total length (>= 50000 bp)	# contigs	Largest contig	Total length	Reference length	GC (%)	Reference GC (%)	N50	NG50	N75	NG75	L50	LG50	L75	LG75	# misassemblies	# misassembled contigs	Misassembled contigs length	# local misassemblies	# scaffold gap ext. mis.	# scaffold gap loc. mis.	# unaligned mis. contigs	# unaligned contigs	Unaligned length	Genome fraction (%)	Duplication ratio	# N's per 100 kbp	# mismatches per 100 kbp
CCUG4856T.canu.ont.contigs	Canu	No	Yes	No	CS	No	No	0	No	0	3	3	3	3	3	3	5304118	5304118	5304118	5304118	5304118	5304118	3	2925553	5304118	5241700	43	43.11	2925553	2925553	2275903	2275903	1	1	2	2	9	3	5304118	4	0	0	0	0 + 1 part	3613	99.686	1.014	0	22.68
CCUG4856T.canu.ont.contigs.nanopolish	Canu	No	Yes	No	CS	Yes	No	0	No	0	3	3	3	3	3	3	5304118	5304118	5304118	5304118	5304118	5304118	3	2925553	5304118	5241700	43	43.11	2925553	2925553	2275903	2275903	1	1	2	2	9	3	5304118	4	0	0	0	0 + 1 part	3613	99.686	1.014	0	22.68
CCUG4856T.canu.ont.contigs.nanopolish.pilonround.6	Canu	No	Yes	No	CS	Yes	No	0	No	6	3	3	3	3	3	3	5336956	5336956	5336956	5336956	5336956	5336956	3	2943453	5336956	5241700	43	43.11	2943453	2943453	2290366	2290366	1	1	2	2	9	3	5336956	3	0	0	0	0 + 1 part	3630	99.689	1.021	0	3.92
CCUG4856T.canu.ont.contigs.nanopolish.pilonround.6.racon_illumina	Canu	No	Yes	No	CS	Yes	No	0	No	6	3	3	3	3	3	3	5337731	5337731	5337731	5337731	5337731	5337731	3	2943856	5337731	5241700	43	43.11	2943856	2943856	2290736	2290736	1	1	2	2	9	3	5337731	4	0	0	0	0 + 1 part	3527	99.691	1.021	0	3.88
CCUG4856T.canu.ont.contigs.nanopolish.racon_ill	Canu	No	Yes	No	CS	Yes	No	0	Yes	0	3	3	3	3	3	3	5336094	5336094	5336094	5336094	5336094	5336094	3	2943217	5336094	5241700	43	43.11	2943217	2943217	2290374	2290374	1	1	2	2	9	3	5336094	8	0	0	0	0 + 1 part	3526	99.685	1.021	0	4.44
CCUG4856T.canu.ont.contigs.pilonround.6	Canu	No	Yes	No	CS	No	No	0	No	6	3	3	3	3	3	3	5336956	5336956	5336956	5336956	5336956	5336956	3	2943453	5336956	5241700	43	43.11	2943453	2943453	2290366	2290366	1	1	2	2	9	3	5336956	3	0	0	0	0 + 1 part	3630	99.689	1.021	0	3.92
CCUG4856T.canu.ont.contigs.pilonround.6.racon_ill	Canu	No	Yes	No	CS	No	No	0	Yes	6	3	3	3	3	3	3	5337731	5337731	5337731	5337731	5337731	5337731	3	2943856	5337731	5241700	43	43.11	2943856	2943856	2290736	2290736	1	1	2	2	9	3	5337731	4	0	0	0	0 + 1 part	3527	99.691	1.021	0	3.88
CCUG4856T.canu.ont.contigs.racon_ill	Canu	No	Yes	No	CS	No	No	0	No	0	3	3	3	3	3	3	5336094	5336094	5336094	5336094	5336094	5336094	3	2943217	5336094	5241700	43	43.11	2943217	2943217	2290374	2290374	1	1	2	2	9	3	5336094	8	0	0	0	0 + 1 part	3526	99.685	1.021	0	4.44
CCUG4856T.canu.ont.contigs.racon2	Canu	No	Yes	No	CS	No	No	2	No	0	3	3	3	3	3	3	5310456	5310456	5310456	5310456	5310456	5310456	3	2929272	5310456	5241700	43.02	43.11	2929272	2929272	2278060	2278060	1	1	2	2	9	3	5310456	5	0	0	0	0 + 1 part	1918	99.72	1.016	0	18.48
CCUG4856T.canu.ont.contigs.racon2.pilonround.6	Canu	No	Yes	No	CS	No	No	2	No	6	3	3	3	3	3	3	5338541	5338541	5338541	5338541	5338541	5338541	3	2944385	5338541	5241700	43.01	43.11	2944385	2944385	2290631	2290631	1	1	2	2	9	3	5338541	2	0	0	0	0 + 1 part	1490	99.737	1.021	0	1.38
CCUG4856T.canu.ont.contigs.racon2.pilonround.6.racon_ill	Canu	No	Yes	No	CS	No	No	2	Yes	6	3	3	3	3	3	3	5339204	5339204	5339204	5339204	5339204	5339204	3	2944753	5339204	5241700	43.01	43.11	2944753	2944753	2290926	2290926	1	1	2	2	9	3	5339204	2	0	0	0	0 + 1 part	1484	99.737	1.021	0	1.51
CCUG4856T.canu.ont.contigs.racon2.racon_ill	Canu	No	Yes	No	CS	No	No	2	Yes	0	3	3	3	3	3	3	5339373	5339373	5339373	5339373	5339373	5339373	3	2944811	5339373	5241700	43.01	43.11	2944811	2944811	2290950	2290950	1	1	2	2	9	3	5339373	5	0	0	0	0 + 1 part	1911	99.721	1.021	0	1.59
CCUG4856T.canu.ont.filt.cormin.contigs	Canu	No	Yes	Yes	CM	No	No	0	No	0	3	3	3	3	3	3	5288984	5288984	5288984	5288984	5288984	5288984	3	2910433	5288984	5241700	43.02	43.11	2910433	2910433	2275870	2275870	1	1	2	2	9	3	5288984	4	0	0	0	0 + 1 part	3613	99.389	1.015	0	21.25
CCUG4856T.canu.ont.filt.cormin.contigs.nanopolish	Canu	No	Yes	Yes	CM	Yes	No	0	No	0	3	3	3	3	3	3	5312112	5312112	5312112	5312112	5312112	5312112	3	2923331	5312112	5241700	43.05	43.11	2923331	2923331	2285732	2285732	1	1	2	2	9	3	5312112	4	0	0	0	0 + 1 part	3618	99.389	1.019	0	13.82
CCUG4856T.canu.ont.filt.cormin.contigs.nanopolish.pilonround.6	Canu	No	Yes	Yes	CM	Yes	No	0	No	6	3	3	3	3	3	3	5322331	5322331	5322331	5322331	5322331	5322331	3	2928426	5322331	5241700	43.02	43.11	2928426	2928426	2290539	2290539	1	1	2	2	9	3	5322331	3	0	0	0	0 + 1 part	3626	99.392	1.021	0	2.9
CCUG4856T.canu.ont.filt.cormin.contigs.nanopolish.racon_illumina	Canu	No	Yes	Yes	CM	Yes	No	0	Yes	0	3	3	3	3	3	3	5320625	5320625	5320625	5320625	5320625	5320625	3	2927960	5320625	5241700	43.02	43.11	2927960	2927960	2289844	2289844	1	1	2	2	10	3	5320625	12	0	0	0	0 + 1 part	3236	99.389	1.021	0	3.46
CCUG4856T.canu.ont.filt.cormin.contigs.nanopolish.racon_illumina.pilonround.3	Canu	No	Yes	Yes	CM	Yes	No	0	Yes	0	3	3	3	3	3	3	5321412	5321412	5321412	5321412	5321412	5321412	3	2928349	5321412	5241700	43.02	43.11	2928349	2928349	2290228	2290228	1	1	2	2	10	3	5321412	10	0	0	0	0 + 1 part	3236	99.399	1.021	0	2.9
CCUG4856T.canu.ont.filt.cormin.contigs.racon_ill	Canu	No	Yes	Yes	CM	No	No	0	Yes	0	3	3	3	3	3	3	5321048	5321048	5321048	5321048	5321048	5321048	3	2927405	5321048	5241700	43.02	43.11	2927405	2927405	2290388	2290388	1	1	2	2	9	3	5321048	8	0	0	0	0 + 1 part	3526	99.384	1.021	0	4.53
CCUG4856T.canu.ont.filt.cormin.contigs.racon2	Canu	No	Yes	Yes	CM	No	No	2	No	0	3	3	3	3	3	3	5315269	5315269	5315269	5315269	5315269	5315269	3	2924564	5315269	5241700	42.97	43.11	2924564	2924564	2286852	2286852	1	1	2	2	9	3	5315269	3	0	0	0	0 + 1 part	1727	99.434	1.019	0	40.92
CCUG4856T.canu.ont.filt.cormin.contigs.racon2.pilonround.6	Canu	No	Yes	Yes	CM	No	No	2	No	6	3	3	3	3	3	3	5323862	5323862	5323862	5323862	5323862	5323862	3	2929182	5323862	5241700	43.01	43.11	2929182	2929182	2290839	2290839	1	1	2	2	9	3	5323862	2	0	0	0	0 + 1 part	1483	99.439	1.021	0	5.39
CCUG4856T.canu.ont.filt.cormin.contigs.racon2.racon_illumina	Canu	No	Yes	Yes	CM	No	No	2	Yes	0	3	3	3	3	3	3	5322301	5322301	5322301	5322301	5322301	5322301	3	2928918	5322301	5241700	43.02	43.11	2928918	2928918	2290650	2290650	1	1	2	2	8	3	5322301	12	0	0	0	0 + 1 part	1897	99.425	1.021	0	5.68
CCUG4856T.canu.ont.filt.cormin.contigs.racon2.racon_illumina.pilonround.6	Canu	No	Yes	Yes	CM	No	No	2	Yes	6	3	3	3	3	3	3	5322502	5322502	5322502	5322502	5322502	5322502	3	2929149	5322502	5241700	43.02	43.11	2929149	2929149	2290638	2290638	1	1	2	2	8	3	5322502	10	0	0	0	0 + 1 part	1740	99.435	1.021	0	5.05
CCUG4856T.canu.ont.filt.corout.contigs	Canu	No	Yes	Yes	CO	No	No	0	No	0	2	2	2	2	2	2	5315935	5315935	5315935	5315935	5315935	5315935	2	5213258	5315935	5241700	42.99	43.11	5213258	5213258	5213258	5213258	1	1	1	1	9	2	5315935	3	0	0	0	0 + 1 part	1499	99.969	1.014	0	24.81
CCUG4856T.canu.ont.filt.corout.contigs.nanopolish	Canu	No	Yes	Yes	CO	Yes	No	0	No	0	2	2	2	2	2	2	5339709	5339709	5339709	5339709	5339709	5339709	2	5236665	5339709	5241700	43.03	43.11	5236665	5236665	5236665	5236665	1	1	1	1	9	2	5339709	3	0	0	0	0 + 1 part	1488	99.969	1.019	0	16.07
CCUG4856T.canu.ont.filt.corout.contigs.nanopolish.pilonround.6	Canu	No	Yes	Yes	CO	Yes	No	0	No	6	2	2	2	2	2	2	5350246	5350246	5350246	5350246	5350246	5350246	2	5246876	5350246	5241700	42.99	43.11	5246876	5246876	5246876	5246876	1	1	1	1	9	2	5350246	2	0	0	0	0 + 1 part	1484	99.972	1.021	0	3.7
CCUG4856T.canu.ont.filt.corout.contigs.nanopolish.racon_illumina	Canu	No	Yes	Yes	CO	Yes	No	0	Yes	0	2	2	2	2	2	2	5349076	5349076	5349076	5349076	5349076	5349076	2	5246252	5349076	5241700	42.99	43.11	5246252	5246252	5246252	5246252	1	1	1	1	9	2	5349076	8	0	0	0	0 + 1 part	1485	99.959	1.021	0	4.1
CCUG4856T.canu.ont.filt.corout.contigs.racon	Canu	No	Yes	Yes	CO	No	No	1	No	0	2	2	2	2	2	2	5341669	5341669	5341669	5341669	5341669	5341669	2	5237862	5341669	5241700	42.95	43.11	5237862	5237862	5237862	5237862	1	1	1	1	9	2	5341669	4	0	0	0	0 + 1 part	2041	99.961	1.019	0	39.33
CCUG4856T.canu.ont.filt.corout.contigs.racon_ill	Canu	No	Yes	Yes	CO	No	No	0	Yes	0	2	2	2	2	2	2	5348883	5348883	5348883	5348883	5348883	5348883	2	5245682	5348883	5241700	42.99	43.11	5245682	5245682	5245682	5245682	1	1	1	1	9	2	5348883	7	0	0	0	0 + 1 part	1515	99.962	1.021	0	5.06
CCUG4856T.canu.ont.filt.corout.contigs.racon2	Canu	No	Yes	Yes	CO	No	No	2	No	0	2	2	2	2	2	2	5343322	5343322	5343322	5343322	5343322	5343322	2	5239480	5343322	5241700	42.95	43.11	5239480	5239480	5239480	5239480	1	1	1	1	9	2	5343322	4	0	0	0	0 + 1 part	2056	99.961	1.019	0	39.75
CCUG4856T.canu.ont.filt.corout.contigs.racon2.pilonround.6	Canu	No	Yes	Yes	CO	No	No	2	No	6	2	2	2	2	2	2	5351749	5351749	5351749	5351749	5351749	5351749	2	5247912	5351749	5241700	42.99	43.11	5247912	5247912	5247912	5247912	1	1	1	1	9	2	5351749	2	0	0	0	0 + 1 part	1484	99.972	1.021	0	5.52
CCUG4856T.canu.ont.filt.corout.contigs.racon2.racon_illumina	Canu	No	Yes	Yes	CO	No	No	2	Yes	0	2	2	2	2	2	2	5350347	5350347	5350347	5350347	5350347	5350347	2	5247854	5350347	5241700	42.99	43.11	5247854	5247854	5247854	5247854	1	1	1	1	8	2	5350347	11	0	0	0	0 + 1 part	1996	99.96	1.021	0	5.71
CCUG4856T.canu.ont.filt.corout.contigs.racon2.racon_illumina.pilonround.3	Canu	No	Yes	Yes	CO	No	No	2	Yes	3	2	2	2	2	2	2	5350432	5350432	5350432	5350432	5350432	5350432	2	5247938	5350432	5241700	42.99	43.11	5247938	5247938	5247938	5247938	1	1	1	1	8	2	5350432	8	0	0	0	0 + 1 part	1484	99.972	1.021	0	4.94
CCUG4856T.flye.ont.canucorr_cormin.scaffolds	Flye	No	Yes	Yes	CM	No	No	0	No	0	5	5	5	5	5	4	5316074	5316074	5316074	5316074	5316074	5267227	5	3734088	5316074	5241700	42.76	43.11	3734088	3734088	1028934	1028934	1	1	2	2	6	3	4221662	7	0	0	0	0 + 2 part	24581	99.911	1.01	0	25.95
CCUG4856T.flye.ont.canucorr_cormin.scaffolds.pilonround.5	Flye	No	Yes	Yes	CM	No	No	0	No	5	5	5	5	5	5	4	5296626	5296626	5296626	5296626	5296626	5248329	5	3720582	5296626	5241700	43.05	43.11	3720582	3720582	1024809	1024809	1	1	2	2	7	3	4206540	3	0	0	0	0 + 2 part	22874	99.934	1.007	0	2.44
CCUG4856T.flye.ont.canucorr_cormin.scaffolds.pilonround.5.racon_illumina	Flye	No	Yes	Yes	CM	No	No	0	Yes	5	5	5	5	5	5	4	5295545	5295545	5295545	5295545	5295545	5248293	5	3720553	5295545	5241700	43.05	43.11	3720553	3720553	1024780	1024780	1	1	2	2	4	3	4205490	8	0	0	0	0 + 2 part	24489	99.916	1.006	0	1.99
CCUG4856T.flye.ont.canucorr_cormin.scaffolds.racon_ill	Flye	No	Yes	Yes	CM	No	No	0	Yes	0	5	5	5	5	5	4	5295422	5295422	5295422	5295422	5295422	5247301	5	3719903	5295422	5241700	43.05	43.11	3719903	3719903	1024803	1024803	1	1	2	2	4	3	4205340	10	0	0	0	0 + 2 part	25843	99.905	1.006	0	1.07
CCUG4856T.flye.ont.canucorr_corout.scaffolds	Flye	No	Yes	Yes	CO	No	No	0	No	0	6	6	6	6	6	5	5289634	5289634	5289634	5289634	5289634	5240841	6	1862945	5289634	5241700	42.76	43.11	1856813	1856813	1030655	1030655	2	2	3	3	6	3	2330517	5	0	0	0	0 + 2 part	3174	99.842	1.01	0	25.59
CCUG4856T.flye.ont.canucorr_corout.scaffolds.pilonround.6	Flye	No	Yes	Yes	CO	No	No	0	No	6	6	6	6	6	6	5	5267069	5267069	5267069	5267069	5267069	5218773	6	1855324	5267069	5241700	43.07	43.11	1848772	1848772	1025895	1025895	2	2	3	3	4	3	2320555	3	0	0	0	0 + 2 part	3896	99.848	1.006	0	1.09
CCUG4856T.flye.ont.canucorr_corout.scaffolds.pilonround.6.racon_illumina	Flye	No	Yes	Yes	CO	No	No	0	Yes	6	6	6	6	6	6	5	5267010	5267010	5267010	5267010	5267010	5218721	6	1855306	5267010	5241700	43.07	43.11	1848761	1848761	1025859	1025859	2	2	3	3	4	3	2320551	3	0	0	0	0 + 2 part	3894	99.848	1.006	0	0.9
CCUG4856T.flye.ont.canucorr_corout.scaffolds.racon_ill	Flye	No	Yes	Yes	CO	No	No	0	Yes	0	6	6	6	6	6	5	5267030	5267030	5267030	5267030	5267030	5218756	6	1855398	5267030	5241700	43.07	43.11	1848655	1848655	1025877	1025877	2	2	3	3	4	3	2320458	6	0	0	0	0 + 2 part	4296	99.833	1.006	0	1.13
CCUG4856T.flye.ont.canucorr.scaffolds	Flye	No	Yes	Yes	CM	No	No	0	No	0	5	5	5	5	5	4	5288506	5288506	5288506	5288506	5288506	5239754	5	2289960	5288506	5241700	42.78	43.11	1855618	1855618	1855618	1855618	2	2	2	2	4	3	4194330	6	0	0	0	0 + 1 part	4290	99.906	1.009	0	25.23
CCUG4856T.flye.ont.canucorr.scaffolds.pilonround.5	Flye	No	Yes	Yes	CM	No	No	0	No	5	5	5	5	5	5	4	5269766	5269766	5269766	5269766	5269766	5221472	5	2282621	5269766	5241700	43.06	43.11	1848784	1848784	1848784	1848784	2	2	2	2	6	3	4179699	3	0	0	0	0 + 1 part	3600	99.927	1.005	0	1.2
CCUG4856T.flye.ont.canucorr.scaffolds.pilonround.5.racon_illumina	Flye	No	Yes	Yes	CM	No	No	0	Yes	5	5	5	5	5	5	4	5269269	5269269	5269269	5269269	5269269	5221423	5	2282650	5269269	5241700	43.07	43.11	1848781	1848781	1848781	1848781	2	2	2	2	4	3	4179277	5	0	0	0	0 + 1 part	4125	99.917	1.005	0	1.07
CCUG4856T.flye.ont.canucorr.scaffolds.racon_ill	Flye	No	Yes	Yes	CM	No	No	0	Yes	0	5	5	5	5	5	4	5269268	5269268	5269268	5269268	5269268	5221254	5	2282752	5269268	5241700	43.06	43.11	1848465	1848465	1848465	1848465	2	2	2	2	4	3	4179231	9	0	0	0	0 + 1 part	4293	99.904	1.005	0	0.99
CCUG4856T.flye.ont.flye_polish.scaffolds.pilonround.5	Flye	No	Yes	Yes	none	No	Yes	0	No	5	7	7	7	5	5	4	5301680	5301680	5301680	5287718	5287718	5239269	7	3713439	5301680	5241700	43.06	43.11	3713439	3713439	1017599	1017599	1	1	2	2	3	2	491388	4	0	0	1	0 + 3 part	37039	99.895	1.005	0	7.28
CCUG4856T.flye.ont.flye_polish.scaffolds.pilonround.5.racon_illumina	Flye	No	Yes	Yes	none	No	Yes	0	Yes	5	7	7	7	5	5	4	5300893	5300893	5300893	5287039	5287039	5238608	7	3712963	5300893	5241700	43.06	43.11	3712963	3712963	1017491	1017491	1	1	2	2	5	2	491297	5	0	0	1	0 + 3 part	35852	99.912	1.005	0	6.78
CCUG4856T.flye.ont.flyepolish.scaffolds	Flye	No	Yes	Yes	none	No	Yes	0	No	0	7	7	7	5	5	4	5365908	5365908	5365908	5351844	5351844	5302285	7	3758169	5365908	5241700	42.54	43.11	3758169	3758169	1030252	1030252	1	1	2	2	3	2	497384	5	0	0	1	0 + 3 part	37929	99.885	1.018	0	31.71
CCUG4856T.flye.ont.flyepolish.scaffolds.racon_ill	Flye	No	Yes	Yes	none	No	Yes	0	Yes	0	7	7	7	5	5	4	5300237	5300237	5300237	5286490	5286490	5238268	7	3712906	5300237	5241700	43.06	43.11	3712906	3712906	1017570	1017570	1	1	2	2	5	2	490721	11	0	0	1	0 + 3 part	42100	99.898	1.004	0	6.53
CCUG4856T.flye.ont.scaffolds	Flye	No	Yes	Yes	none	No	No	0	No	0	7	7	7	5	5	4	5363691	5363691	5363691	5349626	5349626	5300178	7	3756354	5363691	5241700	42.54	43.11	3756354	3756354	1030130	1030130	1	1	2	2	7	3	4253457	4	0	0	1	0 + 3 part	37377	99.85	1.018	0	29.52
CCUG4856T.flye.ont.scaffolds.nanopolish	Flye	No	Yes	Yes	none	Yes	No	0	No	0	7	7	7	5	5	4	5304763	5304763	5304763	5290820	5290820	5242291	7	3714944	5304763	5241700	43.01	43.11	3714944	3714944	1018559	1018559	1	1	2	2	7	3	4206934	6	0	0	1	0 + 3 part	37452	99.847	1.006	0	14.12
CCUG4856T.flye.ont.scaffolds.nanopolish.pilonround.4	Flye	No	Yes	Yes	none	Yes	No	0	No	4	7	7	7	5	5	4	5299421	5299421	5299421	5285483	5285483	5237052	7	3711500	5299421	5241700	43.06	43.11	3711500	3711500	1017505	1017505	1	1	2	2	5	3	4202684	4	0	0	1	0 + 3 part	38698	99.825	1.005	0	5.08
CCUG4856T.flye.ont.scaffolds.nanopolish.pilonround.4.racon_illumina	Flye	No	Yes	Yes	none	Yes	No	0	Yes	4	7	7	7	5	5	4	5299094	5299094	5299094	5285245	5285245	5236822	7	3711299	5299094	5241700	43.06	43.11	3711299	3711299	1017492	1017492	1	1	2	2	5	3	4202458	12	0	0	1	0 + 3 part	41228	99.826	1.005	0	8.68
CCUG4856T.flye.ont.scaffolds.nanopolish.racon_ill	Flye	No	Yes	Yes	none	Yes	No	0	Yes	0	7	7	7	5	5	4	5298379	5298379	5298379	5284634	5284634	5236365	7	3711475	5298379	5241700	43.07	43.11	3711475	3711475	1017502	1017502	1	1	2	2	9	3	4201837	10	0	0	1	0 + 3 part	39345	99.868	1.005	0	4.34
CCUG4856T.flye.ont.scaffolds.racon_ill	Flye	No	Yes	Yes	none	No	No	0	Yes	0	7	7	7	5	5	4	5298170	5298170	5298170	5284427	5284427	5236248	7	3711563	5298170	5241700	43.06	43.11	3711563	3711563	1017545	1017545	1	1	2	2	9	3	4201586	9	0	0	1	0 + 3 part	38577	99.867	1.005	0	3.99
CCUG4856T.miniasm.ont.filt.canucorr	Miniasm	No	Yes	Yes	CS	No	No	0	No	0	3	3	3	3	3	1	5198916	5198916	5198916	5198916	5198916	5127310	3	5127310	5198916	5241700	42.94	43.11	5127310	5127310	5127310	5127310	1	1	1	1	6	2	5163169	31	0	0	0	0 + 0 part	0	99.795	0.994	0	96.48
CCUG4856T.miniasm.ont.filt.canucorr_cormin	Miniasm	No	Yes	Yes	CM	No	No	0	No	0	3	3	3	3	3	1	5188093	5188093	5188093	5188093	5188093	5116480	3	5116480	5188093	5241700	42.91	43.11	5116480	5116480	5116480	5116480	1	1	1	1	10	2	5152346	73	0	0	0	0 + 1 part	72341	98.299	0.993	0	153.4
CCUG4856T.miniasm.ont.filt.canucorr_cormin.nanopolish.pilonround.6	Miniasm	No	Yes	Yes	CM	Yes	No	0	No	6	3	3	3	3	3	1	5272590	5272590	5272590	5272590	5272590	5200160	3	5200160	5272590	5241700	43.03	43.11	5200160	5200160	5200160	5200160	1	1	1	1	7	2	5236310	13	0	0	0	0 + 1 part	9672	99.741	1.007	0	17.9
CCUG4856T.miniasm.ont.filt.canucorr_cormin.nanopolish.racon_ill.pilonround.6	Miniasm	No	Yes	Yes	CM	Yes	No	0	Yes	6	3	3	3	3	3	1	5270174	5270174	5270174	5270174	5270174	5197699	3	5197699	5270174	5241700	43.03	43.11	5197699	5197699	5197699	5197699	1	1	1	1	6	2	5233886	22	0	0	0	0 + 1 part	9785	99.688	1.007	0	16.88
CCUG4856T.miniasm.ont.filt.canucorr_cormin.racon	Miniasm	No	Yes	Yes	CM	No	No	1	No	0	3	3	3	3	3	1	5249099	5249099	5249099	5249099	5249099	5176262	3	5176262	5249099	5241700	43.04	43.11	5176262	5176262	5176262	5176262	1	1	1	1	6	2	5212794	5	0	0	0	0 + 0 part	0	99.975	1.002	0	25.84
CCUG4856T.miniasm.ont.filt.canucorr_cormin.racon_ill	Miniasm	No	Yes	Yes	CM	No	No	0	Yes	0	3	3	3	3	3	1	5251279	5251279	5251279	5251279	5251279	5179975	3	5179975	5251279	5241700	43.01	43.11	5179975	5179975	5179975	5179975	1	1	1	1	9	2	5215153	88	0	0	0	0 + 1 part	47245	98.695	1.006	0	23.54
CCUG4856T.miniasm.ont.filt.canucorr_cormin.racon.racon_ill	Miniasm	No	Yes	Yes	CM	No	No	0	Yes	0	3	3	3	3	3	1	5277827	5277827	5277827	5277827	5277827	5204570	3	5204570	5277827	5241700	43.04	43.11	5204570	5204570	5204570	5204570	1	1	1	1	6	2	5241284	6	0	0	0	0 + 0 part	0	99.97	1.007	0	6.28
CCUG4856T.miniasm.ont.filt.canucorr_cormin.racon2	Miniasm	No	Yes	Yes	CM	No	No	2	No	0	3	3	3	3	3	1	5249344	5249344	5249344	5249344	5249344	5176703	3	5176703	5249344	5241700	43.05	43.11	5176703	5176703	5176703	5176703	1	1	1	1	2	1	5176703	6	0	0	0	0 + 1 part	3311	99.937	1.001	0	25.52
CCUG4856T.miniasm.ont.filt.canucorr_cormin.racon2.pilonround.5	Miniasm	No	Yes	Yes	CM	No	No	2	No	5	3	3	3	3	3	1	5277434	5277434	5277434	5277434	5277434	5204445	3	5204445	5277434	5241700	43.04	43.11	5204445	5204445	5204445	5204445	1	1	1	1	2	1	5204445	2	0	0	0	0 + 1 part	1483	99.972	1.007	0	5.21
CCUG4856T.miniasm.ont.filt.canucorr_cormin.racon2.pilonround.5.racon_ill	Miniasm	No	Yes	Yes	CM	No	No	2	Yes	5	3	3	3	3	3	1	5278068	5278068	5278068	5278068	5278068	5205074	3	5205074	5278068	5241700	43.04	43.11	5205074	5205074	5205074	5205074	1	1	1	1	2	1	5205074	2	0	0	0	0 + 1 part	1484	99.972	1.007	0	4.83
CCUG4856T.miniasm.ont.filt.canucorr_cormin.racon2.racon_ill	Miniasm	No	Yes	Yes	CM	No	No	2	Yes	0	3	3	3	3	3	1	5277845	5277845	5277845	5277845	5277845	5205033	3	5205033	5277845	5241700	43.04	43.11	5205033	5205033	5205033	5205033	1	1	1	1	2	1	5205033	15	0	0	0	0 + 2 part	5792	99.937	1.006	0	7.2
CCUG4856T.miniasm.ont.filt.canucorr_corout	Miniasm	No	Yes	Yes	CO	No	No	0	No	0	3	3	3	3	3	1	5199122	5199122	5199122	5199122	5199122	5127310	3	5127310	5199122	5241700	42.94	43.11	5127310	5127310	5127310	5127310	1	1	1	1	8	3	5199122	30	0	0	0	0 + 0 part	0	99.795	0.994	0	96.94
CCUG4856T.miniasm.ont.filt.canucorr_corout.nanopolish.pilonround.6	Miniasm	No	Yes	Yes	CO	Yes	No	0	No	6	3	3	3	3	3	1	5274181	5274181	5274181	5274181	5274181	5201601	3	5201601	5274181	5241700	43.05	43.11	5201601	5201601	5201601	5201601	1	1	1	1	6	3	5274181	3	0	0	0	0 + 1 part	1523	99.913	1.007	0	2.25
CCUG4856T.miniasm.ont.filt.canucorr_corout.nanopolish.racon_ill.pilonround.6	Miniasm	No	Yes	Yes	CO	Yes	No	0	Yes	6	3	3	3	3	3	1	5273536	5273536	5273536	5273536	5273536	5201286	3	5201286	5273536	5241700	43.05	43.11	5201286	5201286	5201286	5201286	1	1	1	1	6	3	5273536	5	0	0	0	0 + 1 part	1523	99.902	1.007	0	2.25
CCUG4856T.miniasm.ont.filt.canucorr_corout.racon	Miniasm	No	Yes	Yes	CO	No	No	1	No	0	3	3	3	3	3	1	5245326	5245326	5245326	5245326	5245326	5173769	3	5173769	5245326	5241700	43.06	43.11	5173769	5173769	5173769	5173769	1	1	1	1	5	3	5245326	10	0	0	0	0 + 1 part	2420	99.899	1.001	0	20.3
CCUG4856T.miniasm.ont.filt.canucorr_corout.racon_ill	Miniasm	No	Yes	Yes	CO	No	No	0	Yes	0	3	3	3	3	3	1	5262921	5262921	5262921	5262921	5262921	5192116	3	5192116	5262921	5241700	43.05	43.11	5192116	5192116	5192116	5192116	1	1	1	1	8	3	5262921	46	0	0	0	0 + 0 part	0	99.765	1.006	0	7.9
CCUG4856T.miniasm.ont.filt.canucorr_corout.racon2	Miniasm	No	Yes	Yes	CO	No	No	2	No	0	3	3	3	3	3	1	5246448	5246448	5246448	5246448	5246448	5173822	3	5173822	5246448	5241700	43.06	43.11	5173822	5173822	5173822	5173822	1	1	1	1	4	2	5210125	5	0	0	0	0 + 1 part	2331	99.899	1.001	0	20.41
CCUG4856T.miniasm.ont.filt.canucorr_corout.racon2.pilonround.6	Miniasm	No	Yes	Yes	CO	No	No	2	No	6	3	3	3	3	3	1	5274483	5274483	5274483	5274483	5274483	5201512	3	5201512	5274483	5241700	43.05	43.11	5201512	5201512	5201512	5201512	1	1	1	1	4	2	5237999	2	0	0	0	0 + 1 part	1483	99.915	1.007	0	1.15
CCUG4856T.miniasm.ont.filt.canucorr.nanopolish.pilonround.6	Miniasm	No	Yes	Yes	CS	Yes	No	0	No	6	3	3	3	3	3	1	5274032	5274032	5274032	5274032	5274032	5201602	3	5201602	5274032	5241700	43.05	43.11	5201602	5201602	5201602	5201602	1	1	1	1	4	2	5237757	4	0	0	0	0 + 1 part	1523	99.913	1.007	0	1.74
CCUG4856T.miniasm.ont.filt.canucorr.nanopolish.racon_ill.pilonround.6	Miniasm	No	Yes	Yes	CS	Yes	No	0	Yes	6	3	3	3	3	3	1	5273146	5273146	5273146	5273146	5273146	5201272	3	5201272	5273146	5241700	43.05	43.11	5201272	5201272	5201272	5201272	1	1	1	1	4	2	5236861	8	0	0	0	0 + 1 part	1523	99.902	1.007	0	1.74
CCUG4856T.miniasm.ont.filt.canucorr.racon	Miniasm	No	Yes	Yes	CS	No	No	1	No	0	3	3	3	3	3	1	5246392	5246392	5246392	5246392	5246392	5173539	3	5173539	5246392	5241700	43.05	43.11	5173539	5173539	5173539	5173539	1	1	1	1	4	2	5210086	7	0	0	0	0 + 1 part	3490	99.877	1.001	0	24.91
CCUG4856T.miniasm.ont.filt.canucorr.racon_ill	Miniasm	No	Yes	Yes	CS	No	No	0	Yes	0	3	3	3	3	3	1	5263454	5263454	5263454	5263454	5263454	5192116	3	5192116	5263454	5241700	43.04	43.11	5192116	5192116	5192116	5192116	1	1	1	1	6	2	5227399	44	0	0	0	0 + 0 part	0	99.765	1.007	0	7.11
CCUG4856T.miniasm.ont.filt.canucorr.racon2	Miniasm	No	Yes	Yes	CS	No	No	2	No	0	3	3	3	3	3	1	5246440	5246440	5246440	5246440	5246440	5173722	3	5173722	5246440	5241700	43.05	43.11	5173722	5173722	5173722	5173722	1	1	1	1	2	1	5173722	8	0	0	0	0 + 2 part	5870	99.868	1.001	0	22.45
CCUG4856T.miniasm.ont.filt.canucorr.racon2.pilonround.5	Miniasm	No	Yes	Yes	CS	No	No	2	No	5	3	3	3	3	3	1	5274596	5274596	5274596	5274596	5274596	5201527	3	5201527	5274596	5241700	43.05	43.11	5201527	5201527	5201527	5201527	1	1	1	1	2	1	5201527	7	0	0	0	0 + 2 part	5230	99.887	1.006	0	3.69
CCUG4856T.miniasm.racon	Miniasm	No	Yes	No	none	No	No	1	No	0	4	4	4	4	4	2	5339683	5339683	5339683	5339683	5339683	5266541	4	3419960	5339683	5241700	42.98	43.11	3419960	3419960	1846581	1846581	1	1	2	2	4	2	3456522	4	0	0	0	0 + 2 part	2450	99.967	1.019	0	60.92
CCUG4856T.miniasm.racon.racon_ill	Miniasm	No	Yes	No	none	No	No	1	Yes	0	4	4	4	4	4	2	5347184	5347184	5347184	5347184	5347184	5274685	4	3425770	5347184	5241700	43.05	43.11	3425770	3425770	1848915	1848915	1	1	2	2	4	2	3461830	16	0	0	0	0 + 2 part	2625	99.958	1.02	0	7.18
CCUG4856T.miniasm.racon2	Miniasm	No	Yes	No	none	No	No	2	No	0	4	4	4	4	4	2	5340407	5340407	5340407	5340407	5340407	5267277	4	3420907	5340407	5241700	42.99	43.11	3420907	3420907	1846370	1846370	1	1	2	2	4	2	3457492	9	0	0	0	0 + 2 part	5220	99.967	1.018	0	54.31
CCUG4856T.miniasm.racon2.racon_ill	Miniasm	No	Yes	No	none	No	No	2	Yes	0	4	4	4	4	4	2	5347686	5347686	5347686	5347686	5347686	5275202	4	3426146	5347686	5241700	43.05	43.11	3426146	3426146	1849056	1849056	1	1	2	2	4	2	3462077	13	0	0	0	0 + 2 part	5076	99.962	1.02	0	12.41
CCUG4856T.skesa	Skesa	Yes	No	No	none	No	No	0	No	0	55	41	30	28	25	20	5204717	5198940	5170138	5157605	5119505	4942930	46	553341	5201945	5241700	43.1	43.11	357418	357418	208601	208601	6	6	10	10	3	2	594766	1	0	0	0	0 + 0 part	0	99.237	1	0	0.23
CCUG4856T.spades.contigs	Spades	Yes	No	No	none	No	No	0	No	0	210	20	17	16	14	11	5254457	5210309	5200874	5193437	5156841	5040718	23	1779941	5212217	5241700	43.09	43.11	594671	594671	464279	464279	3	3	5	5	4	1	1779941	5	0	0	0	1 + 0 part	768	99.396	1	0	0.44
CCUG4856T.spadeshybrid_canucorr_cormin.contigs	spadeshybrid	Yes	Yes	Yes	CM	No	No	0	No	0	165	4	4	4	2	2	5280761	5241956	5241956	5241956	5205268	5205268	5	3093122	5242724	5241700	43.11	43.11	3093122	3093122	2112146	2112146	1	1	2	2	7	1	3093122	2	0	0	0	1 + 0 part	768	99.987	1	0	1.89
CCUG4856T.spadeshybrid_canucorr_cormin.contigs.pilonround.2	spadeshybrid	Yes	Yes	Yes	CM	No	No	0	No	2	165	4	4	4	2	2	5280761	5241956	5241956	5241956	5205268	5205268	5	3093122	5242724	5241700	43.11	43.11	3093122	3093122	2112146	2112146	1	1	2	2	7	1	3093122	2	0	0	0	1 + 0 part	768	99.987	1	0	1.89
CCUG4856T.spadeshybrid_canucorr_cormin.contigs.pilonround.2.racon_illumina	spadeshybrid	Yes	Yes	Yes	CM	No	No	0	Yes	2	165	4	4	4	2	2	5280761	5241956	5241956	5241956	5205268	5205268	5	3093122	5242724	5241700	43.11	43.11	3093122	3093122	2112146	2112146	1	1	2	2	7	1	3093122	2	0	0	0	1 + 0 part	768	99.987	1	0	1.89
CCUG4856T.spadeshybrid_canucorr_cormin.contigs.racon_ill	spadeshybrid	Yes	Yes	Yes	CM	No	No	0	Yes	0	165	4	4	4	2	2	5280761	5241956	5241956	5241956	5205268	5205268	5	3093122	5242724	5241700	43.11	43.11	3093122	3093122	2112146	2112146	1	1	2	2	7	1	3093122	2	0	0	0	1 + 0 part	768	99.987	1	0	1.89
CCUG4856T.spadeshybrid_canucorr_corout.contigs	spadeshybrid	Yes	Yes	Yes	CO	No	No	0	No	0	165	4	4	4	2	2	5280761	5241956	5241956	5241956	5205268	5205268	5	3093122	5242724	5241700	43.11	43.11	3093122	3093122	2112146	2112146	1	1	2	2	7	1	3093122	2	0	0	0	1 + 0 part	768	99.987	1	0	1.89
CCUG4856T.spadeshybrid_canucorr_corout.contigs.pilonround.2	spadeshybrid	Yes	Yes	Yes	CO	No	No	0	No	2	165	4	4	4	2	2	5280761	5241956	5241956	5241956	5205268	5205268	5	3093122	5242724	5241700	43.11	43.11	3093122	3093122	2112146	2112146	1	1	2	2	7	1	3093122	2	0	0	0	1 + 0 part	768	99.987	1	0	1.89
CCUG4856T.spadeshybrid_canucorr_corout.contigs.pilonround.2.racon_illumina	spadeshybrid	Yes	Yes	Yes	CO	No	No	0	Yes	2	165	4	4	4	2	2	5280761	5241956	5241956	5241956	5205268	5205268	5	3093122	5242724	5241700	43.11	43.11	3093122	3093122	2112146	2112146	1	1	2	2	7	1	3093122	2	0	0	0	1 + 0 part	768	99.987	1	0	1.89
CCUG4856T.spadeshybrid_canucorr_corout.contigs.racon_ill	spadeshybrid	Yes	Yes	Yes	CO	No	No	0	Yes	0	165	4	4	4	2	2	5280761	5241956	5241956	5241956	5205268	5205268	5	3093122	5242724	5241700	43.11	43.11	3093122	3093122	2112146	2112146	1	1	2	2	7	1	3093122	2	0	0	0	1 + 0 part	768	99.987	1	0	1.89
CCUG4856T.spadeshybrid_canucorr.contigs	spadeshybrid	Yes	Yes	Yes	CS	No	No	0	No	0	165	4	4	4	2	2	5280761	5241956	5241956	5241956	5205268	5205268	5	3093122	5242724	5241700	43.11	43.11	3093122	3093122	2112146	2112146	1	1	2	2	7	1	3093122	2	0	0	0	1 + 0 part	768	99.987	1	0	1.89
CCUG4856T.spadeshybrid_canucorr.contigs.pilonround.2	spadeshybrid	Yes	Yes	Yes	CS	No	No	0	No	2	165	4	4	4	2	2	5280761	5241956	5241956	5241956	5205268	5205268	5	3093122	5242724	5241700	43.11	43.11	3093122	3093122	2112146	2112146	1	1	2	2	7	1	3093122	2	0	0	0	1 + 0 part	768	99.987	1	0	1.89
CCUG4856T.spadeshybrid_canucorr.contigs.pilonround.2.racon_illumina	spadeshybrid	Yes	Yes	Yes	CS	No	No	0	Yes	2	165	4	4	4	2	2	5280761	5241956	5241956	5241956	5205268	5205268	5	3093122	5242724	5241700	43.11	43.11	3093122	3093122	2112146	2112146	1	1	2	2	7	1	3093122	2	0	0	0	1 + 0 part	768	99.987	1	0	1.89
CCUG4856T.spadeshybrid_canucorr.contigs.racon_ill	spadeshybrid	Yes	Yes	Yes	CS	No	No	0	Yes	0	165	4	4	4	2	2	5280761	5241956	5241956	5241956	5205268	5205268	5	3093122	5242724	5241700	43.11	43.11	3093122	3093122	2112146	2112146	1	1	2	2	7	1	3093122	2	0	0	0	1 + 0 part	768	99.987	1	0	1.89
CCUG4856T.spadeshybrid.contigs	spadeshybrid	Yes	Yes	Yes	none	No	No	0	No	0	165	5	5	5	3	3	5279757	5241048	5241048	5241048	5204293	5204293	6	3093122	5241816	5241700	43.11	43.11	3093122	3093122	1253093	1253093	1	1	2	2	7	1	3093122	2	0	0	0	1 + 0 part	768	99.968	1	0	0.94
CCUG4856T.spadeshybrid.contigs.pilonround.2	spadeshybrid	Yes	Yes	Yes	none	No	No	0	No	2	165	5	5	5	3	3	5279748	5241039	5241039	5241039	5204284	5204284	6	3093122	5241807	5241700	43.11	43.11	3093122	3093122	1253084	1253084	1	1	2	2	7	1	3093122	2	0	0	0	1 + 0 part	768	99.968	1	0	0.61
CCUG4856T.spadeshybrid.contigs.pilonround.2.racon_illumina	spadeshybrid	Yes	Yes	Yes	none	No	No	0	Yes	2	165	5	5	5	3	3	5279748	5241039	5241039	5241039	5204284	5204284	6	3093122	5241807	5241700	43.11	43.11	3093122	3093122	1253084	1253084	1	1	2	2	7	1	3093122	2	0	0	0	1 + 0 part	768	99.968	1	0	0.63
CCUG4856T.spadeshybrid.contigs.racon_ill	spadeshybrid	Yes	Yes	Yes	none	No	No	0	Yes	0	165	5	5	5	3	3	5279757	5241048	5241048	5241048	5204293	5204293	6	3093122	5241816	5241700	43.11	43.11	3093122	3093122	1253093	1253093	1	1	2	2	7	1	3093122	2	0	0	0	1 + 0 part	768	99.968	1	0	0.94
CCUG4856T.unicycler_ill.ont_filt	unicycler	Yes	Yes	Yes	none	No	No	0	No	0	2	2	2	2	2	1	5241602	5241602	5241602	5241602	5241602	5205042	2	5205042	5241602	5241700	43.11	43.11	5205042	5205042	5205042	5205042	1	1	1	1	2	1	5205042	3	0	0	0	0 + 1 part	1492	99.97	1	0	1.11
CCUG4856T.unicycler_ill.ont_filt.racon_ill	unicycler	Yes	Yes	Yes	none	No	No	0	Yes	0	2	2	2	2	2	1	5241606	5241606	5241606	5241606	5241606	5205046	2	5205046	5241606	5241700	43.11	43.11	5205046	5205046	5205046	5205046	1	1	1	1	2	1	5205046	3	0	0	0	0 + 1 part	1492	99.97	1	0	1.09
CCUG4856T.unicycler_ill.ont_filt_canucorr.assembly	unicycler	Yes	Yes	Yes	CS	No	No	0	No	0	2	2	2	2	2	1	5241693	5241693	5241693	5241693	5241693	5205133	2	5205133	5241693	5241700	43.11	43.11	5205133	5205133	5205133	5205133	1	1	1	1	2	1	5205133	2	0	0	0	0 + 1 part	1484	99.972	1	0	0.84
CCUG4856T.unicycler_ill.ont_filt_canucorr.assembly.racon_ill	unicycler	Yes	Yes	Yes	CS	No	No	0	Yes	0	2	2	2	2	2	1	5241698	5241698	5241698	5241698	5241698	5205138	2	5205138	5241698	5241700	43.11	43.11	5205138	5205138	5205138	5205138	1	1	1	1	2	1	5205138	2	0	0	0	0 + 1 part	1484	99.972	1	0	0.88
CCUG4856T.unicycler_ill.ont_filt_canucorr_cormin.assembly	unicycler	Yes	Yes	Yes	CM	No	No	0	No	0	2	2	2	2	2	1	5241691	5241691	5241691	5241691	5241691	5205131	2	5205131	5241691	5241700	43.11	43.11	5205131	5205131	5205131	5205131	1	1	1	1	2	1	5205131	2	0	0	0	0 + 1 part	1484	99.972	1	0	0.88
CCUG4856T.unicycler_ill.ont_filt_canucorr_cormin.assembly.racon_ill	unicycler	Yes	Yes	Yes	CM	No	No	0	Yes	0	2	2	2	2	2	1	5241696	5241696	5241696	5241696	5241696	5205136	2	5205136	5241696	5241700	43.11	43.11	5205136	5205136	5205136	5205136	1	1	1	1	2	1	5205136	2	0	0	0	0 + 1 part	1484	99.972	1	0	0.95
CCUG4856T.unicycler_ill_ont_filt_canucorr_corout.assembly	unicycler	Yes	Yes	Yes	CO	No	No	0	No	0	2	2	2	2	2	1	5241693	5241693	5241693	5241693	5241693	5205133	2	5205133	5241693	5241700	43.11	43.11	5205133	5205133	5205133	5205133	1	1	1	1	2	1	5205133	2	0	0	0	0 + 1 part	1484	99.972	1	0	0.84
CCUG4856T.unicycler_ill_ont_filt_canucorr_corout.assembly.racon_ill	unicycler	Yes	Yes	Yes	CO	No	No	0	Yes	0	2	2	2	2	2	1	5241698	5241698	5241698	5241698	5241698	5205138	2	5205138	5241698	5241700	43.11	43.11	5205138	5205138	5205138	5205138	1	1	1	1	2	1	5205138	2	0	0	0	0 + 1 part	1484	99.972	1	0	0.88
CCUG4856T.unicycler_ont_filt_only.assembly	unicycler	No	Yes	Yes	none	No	No	0	No	0	3	3	3	3	3	1	5295013	5295013	5295013	5295013	5295013	5221902	3	5221902	5295013	5241700	42.98	43.11	5221902	5221902	5221902	5221902	1	1	1	1	8	2	5258447	17	0	0	0	0 + 1 part	5623	99.873	1.01	0	47.66
CCUG4856T.unicycler_ont_filt_only.assembly.racon_ill	unicycler	No	Yes	Yes	none	No	No	0	Yes	0	3	3	3	3	3	1	5301827	5301827	5301827	5301827	5301827	5230182	3	5230182	5301827	5241700	43.04	43.11	5230182	5230182	5230182	5230182	1	1	1	1	8	2	5265404	11	0	0	0	0 + 1 part	3014	99.896	1.012	0	7.05
CCUG4856T.unicycler_ont_filt_only_canucorr.assembly	unicycler	No	Yes	Yes	CS	No	No	0	No	0	3	3	3	3	3	1	5246529	5246529	5246529	5246529	5246529	5173890	3	5173890	5246529	5241700	43.05	43.11	5173890	5173890	5173890	5173890	1	1	1	1	4	2	5210208	5	0	0	0	0 + 1 part	2331	99.899	1.001	0	26.62
CCUG4856T.unicycler_ont_filt_only_canucorr.assembly.racon_ill	unicycler	No	Yes	Yes	CS	No	No	0	Yes	0	3	3	3	3	3	1	5274869	5274869	5274869	5274869	5274869	5202139	3	5202139	5274869	5241700	43.05	43.11	5202139	5202139	5202139	5202139	1	1	1	1	4	2	5238352	6	0	0	0	0 + 1 part	2337	99.899	1.007	0	4.37
CCUG4856T.unicycler_ont_filt_only_canucorr_cormin.assembly	unicycler	No	Yes	Yes	CM	No	No	0	No	0	3	3	3	3	3	1	5248172	5248172	5248172	5248172	5248172	5175542	3	5175542	5248172	5241700	43.05	43.11	5175542	5175542	5175542	5175542	1	1	1	1	5	2	5211846	5	0	0	0	0 + 1 part	2347	99.936	1.001	0	22.11
CCUG4856T.unicycler_ont_filt_only_canucorr_cormin.assembly.racon_ill	unicycler	No	Yes	Yes	CM	No	No	0	Yes	0	3	3	3	3	3	1	5276818	5276818	5276818	5276818	5276818	5203851	3	5203851	5276818	5241700	43.04	43.11	5203851	5203851	5203851	5203851	1	1	1	1	5	2	5240293	6	0	0	0	0 + 1 part	2342	99.932	1.007	0	1.43
CCUG4856T.unicycler_ont_filt_only_canucorr_corout.assembly	unicycler	No	Yes	Yes	CO	No	No	0	No	0	3	3	3	3	3	1	5246658	5246658	5246658	5246658	5246658	5174023	3	5174023	5246658	5241700	43.06	43.11	5174023	5174023	5174023	5174023	1	1	1	1	4	2	5210348	5	0	0	0	0 + 1 part	2307	99.899	1.002	0	19.82
CCUG4856T.unicycler_ont_filt_only_canucorr_corout.assembly.racon_ill	unicycler	No	Yes	Yes	CO	No	No	0	Yes	0	3	3	3	3	3	1	5275092	5275092	5275092	5275092	5275092	5202088	3	5202088	5275092	5241700	43.05	43.11	5202088	5202088	5202088	5202088	1	1	1	1	4	2	5238582	5	0	0	0	0 + 1 part	2337	99.899	1.007	0	0.97
CCUG4856T.wtdbg2_3_CM.ctg.lay.racon	wtdbg2	No	Yes	No	CM	No	No	1	No	0	6	6	6	5	5	3	5207750	5207750	5207750	5199332	5199332	5136415	6	4480390	5207750	5241700	43.08	43.11	4480390	4480390	4480390	4480390	1	1	1	1	4	1	4480390	14	0	0	0	0 + 1 part	12489	99.294	0.998	0	49.72
CCUG4856T.wtdbg2_3_CM.ctg.lay.racon.racon_ill	wtdbg2	No	Yes	No	CM	No	No	0	Yes	0	6	6	6	5	5	3	5217925	5217925	5217925	5209486	5209486	5146483	6	4489212	5217925	5241700	43.13	43.11	4489212	4489212	4489212	4489212	1	1	1	1	4	1	4489212	6	0	0	0	0 + 1 part	7418	99.36	1	0	4.51
CCUG4856T.wtdbg2_3_CM.ctg.lay.racon2	wtdbg2	No	Yes	No	CM	No	No	2	No	0	6	6	6	5	5	3	5208101	5208101	5208101	5199686	5199686	5136761	6	4480547	5208101	5241700	43.08	43.11	4480547	4480547	4480547	4480547	1	1	1	1	4	1	4480547	19	0	0	0	0 + 1 part	11568	99.302	0.998	0	48.88
CCUG4856T.wtdbg2_3_CM.ctg.lay.racon2.pilonround.6	wtdbg2	No	Yes	No	CM	No	No	2	No	6	6	6	6	5	5	3	5216571	5216571	5216571	5208140	5208140	5145168	6	4487926	5216571	5241700	43.13	43.11	4487926	4487926	4487926	4487926	1	1	1	1	4	1	4487926	6	0	0	0	0 + 1 part	2925	99.466	1	0	3.72
CCUG4856T.wtdbg2_3_CM.ctg.lay.racon2.pilonround.6.racon_ill	wtdbg2	No	Yes	No	CM	No	No	2	Yes	6	6	6	6	5	5	3	5216457	5216457	5216457	5208026	5208026	5145052	6	4487792	5216457	5241700	43.13	43.11	4487792	4487792	4487792	4487792	1	1	1	1	4	1	4487792	5	0	0	0	0 + 1 part	3479	99.452	1	0	1.53
CCUG4856T.wtdbg2_3_CM.ctg.lay.racon2.racon_ill	wtdbg2	No	Yes	No	CM	No	No	2	Yes	0	6	6	6	5	5	3	5216865	5216865	5216865	5208434	5208434	5145460	6	4488190	5216865	5241700	43.13	43.11	4488190	4488190	4488190	4488190	1	1	1	1	4	1	4488190	11	0	0	0	0 + 1 part	5633	99.414	1	0	6.49
CCUG4856T.wtdbg2_3_CO.ctg.lay.racon	wtdbg2	No	Yes	No	CO	No	No	2	No	0	3	3	3	2	2	1	5229159	5229159	5229159	5224142	5224142	5186689	3	5186689	5229159	5241700	43.06	43.11	5186689	5186689	5186689	5186689	1	1	1	1	8	2	5224142	4	0	0	0	0 + 1 part	2319	99.708	1	0	43.2
CCUG4856T.wtdbg2_3_CO.ctg.lay.racon.racon_ill	wtdbg2	No	Yes	No	CO	No	No	2	Yes	0	3	3	3	2	2	1	5239506	5239506	5239506	5234479	5234479	5197007	3	5197007	5239506	5241700	43.11	43.11	5197007	5197007	5197007	5197007	1	1	1	1	8	2	5234479	6	0	0	0	0 + 1 part	2745	99.7	1.002	0	3.88
CCUG4856T.wtdbg2_3_CO.ctg.lay.racon2	wtdbg2	No	Yes	No	CO	No	No	2	No	0	3	3	3	2	2	1	5229897	5229897	5229897	5224889	5224889	5187840	3	5187840	5229897	5241700	43.05	43.11	5187840	5187840	5187840	5187840	1	1	1	1	7	2	5224889	20	0	0	0	0 + 1 part	8054	99.686	0.999	0	60.51
CCUG4856T.wtdbg2_3_CO.ctg.lay.racon2.pilonround.6	wtdbg2	No	Yes	No	CO	No	No	2	No	6	3	3	3	2	2	1	5234209	5234209	5234209	5229157	5229157	5192117	3	5192117	5234209	5241700	43.11	43.11	5192117	5192117	5192117	5192117	1	1	1	1	7	2	5229157	3	0	0	0	0 + 1 part	1742	99.723	1.001	0	3.86
CCUG4856T.wtdbg2_3_CO.ctg.lay.racon2.pilonround.6.racon_ill	wtdbg2	No	Yes	No	CO	No	No	2	Yes	6	3	3	3	2	2	1	5234448	5234448	5234448	5229392	5229392	5192352	3	5192352	5234448	5241700	43.11	43.11	5192352	5192352	5192352	5192352	1	1	1	1	7	2	5229392	3	0	0	0	0 + 1 part	1743	99.723	1.001	0	3.23
CCUG4856T.wtdbg2_3_CO.ctg.lay.racon2.racon_ill	wtdbg2	No	Yes	No	CO	No	No	2	Yes	0	3	3	3	2	2	1	5238078	5238078	5238078	5233031	5233031	5196067	3	5196067	5238078	5241700	43.11	43.11	5196067	5196067	5196067	5196067	1	1	1	1	7	2	5233031	10	0	0	0	0 + 1 part	4512	99.687	1.002	0	5.66
CCUG4856T.wtdbg2_3_CS.ctg.lay.racon	wtdbg2	No	Yes	No	CS	No	No	1	No	0	7	7	7	6	6	5	5212757	5212757	5212757	5206697	5206697	5170915	7	3240556	5212757	5241700	43.07	43.11	3240556	3240556	862036	862036	1	1	2	2	3	2	4102592	4	0	0	0	0 + 1 part	2357	99.591	0.998	0	40.84
CCUG4856T.wtdbg2_3_CS.ctg.lay.racon.racon_ill	wtdbg2	No	Yes	No	CS	No	No	1	Yes	0	7	7	7	6	6	5	5223101	5223101	5223101	5217013	5217013	5181209	7	3247234	5223101	5241700	43.12	43.11	3247234	3247234	863712	863712	1	1	2	2	3	2	4110946	5	0	0	0	0 + 1 part	2342	99.591	1	0	2.57
CCUG4856T.wtdbg2_3_CS.ctg.lay.racon2	wtdbg2	No	Yes	No	CS	No	No	2	No	0	7	7	7	6	6	5	5213618	5213618	5213618	5207512	5207512	5171956	7	3241420	5213618	5241700	43.07	43.11	3241420	3241420	861994	861994	1	1	2	2	2	1	3241420	4	0	0	0	0 + 1 part	2115	99.589	0.998	0	41.68
CCUG4856T.wtdbg2_3_CS.ctg.lay.racon2.pilonround.6	wtdbg2	No	Yes	No	CS	No	No	2	No	6	7	7	7	6	6	5	5222294	5222294	5222294	5216191	5216191	5180633	7	3247047	5222294	5241700	43.12	43.11	3247047	3247047	863401	863401	1	1	2	2	2	1	3247047	3	0	0	0	0 + 1 part	1742	99.599	1	0	1.11
CCUG4856T.wtdbg2_3_CS.ctg.lay.racon2.pilonround.6.racon_ill	wtdbg2	No	Yes	No	CS	No	No	2	Yes	6	7	7	7	6	6	5	5222495	5222495	5222495	5216391	5216391	5180830	7	3247187	5222495	5241700	43.12	43.11	3247187	3247187	863424	863424	1	1	2	2	2	1	3247187	3	0	0	0	0 + 1 part	1743	99.599	1	0	0.88
CCUG4856T.wtdbg2_3_CS.ctg.lay.racon2.racon_ill	wtdbg2	No	Yes	No	CS	No	No	2	Yes	0	7	7	7	6	6	5	5222294	5222294	5222294	5216190	5216190	5180629	7	3246986	5222294	5241700	43.12	43.11	3246986	3246986	863427	863427	1	1	2	2	2	1	3246986	4	0	0	0	0 + 1 part	2221	99.585	1	0	2.91
CCUG4856T.wtdbg2_3_ontfilt.ctg.lay.nanopolish.pilonround.4.racon_illumina	wtdbg2	No	Yes	Yes	none	Yes	No	0	Yes	4	5	5	5	4	4	3	5225671	5225671	5225671	5219767	5219767	5183212	5	4481340	5225671	5241700	43.12	43.11	4481340	4481340	4481340	4481340	1	1	1	1	4	1	4481340	5	0	0	0	0 + 1 part	4264	99.596	1	0	0.77
CCUG4856T.wtdbg2_3_ontfilt.ctg.lay.racon	wtdbg2	No	Yes	Yes	none	No	No	1	No	0	5	5	5	4	4	3	5215345	5215345	5215345	5209521	5209521	5172956	5	4472611	5215345	5241700	43.07	43.11	4472611	4472611	4472611	4472611	1	1	1	1	4	1	4472611	5	0	0	0	0 + 1 part	4800	99.59	0.998	0	42.68
CCUG4856T.wtdbg2_3_ontfilt.ctg.lay.racon.racon_ill	wtdbg2	No	Yes	Yes	none	No	No	1	Yes	0	5	5	5	4	4	3	5225210	5225210	5225210	5219383	5219383	5182805	5	4481125	5225210	5241700	43.12	43.11	4481125	4481125	4481125	4481125	1	1	1	1	4	1	4481125	7	0	0	0	0 + 1 part	4541	99.58	1	0	1.51
CCUG4856T.wtdbg2_3_ontfilt.ctg.lay.racon2	wtdbg2	No	Yes	Yes	none	No	No	2	No	0	5	5	5	4	4	3	5216650	5216650	5216650	5210833	5210833	5174266	5	4473853	5216650	5241700	43.07	43.11	4473853	4473853	4473853	4473853	1	1	1	1	4	1	4473853	10	0	0	0	0 + 1 part	6134	99.571	0.998	0	47.04
CCUG4856T.wtdbg2_3_ontfilt.ctg.lay.racon2.pilonround.5	wtdbg2	No	Yes	Yes	none	No	No	2	No	5	5	5	5	4	4	3	5225612	5225612	5225612	5219785	5219785	5183214	5	4481582	5225612	5241700	43.12	43.11	4481582	4481582	4481582	4481582	1	1	1	1	4	1	4481582	4	0	0	0	0 + 1 part	4229	99.605	1	0	1.55
CCUG4856T.wtdbg2_3_ontfilt.ctg.lay.racon2.pilonround.5.racon_ill	wtdbg2	No	Yes	Yes	none	No	No	2	Yes	5	5	5	5	4	4	3	5225377	5225377	5225377	5219550	5219550	5182981	5	4481329	5225377	5241700	43.12	43.11	4481329	4481329	4481329	4481329	1	1	1	1	4	1	4481329	4	0	0	0	0 + 1 part	4057	99.605	1	0	0.94
CCUG4856T.wtdbg2_3_ontfilt.ctg.lay.racon2.racon_ill	wtdbg2	No	Yes	Yes	none	No	No	2	Yes	0	5	5	5	4	4	3	5225614	5225614	5225614	5219787	5219787	5183217	5	4481564	5225614	5241700	43.12	43.11	4481564	4481564	4481564	4481564	1	1	1	1	4	1	4481564	5	0	0	0	0 + 1 part	4618	99.591	1	0	2.05
GCF_000025985.1_ASM2598v1_genomic	-	-	-	-	-	-	-	-	-	-	2	2	2	2	2	1	5241700	5241700	5241700	5241700	5241700	5205140	2	5205140	5241700	5241700	43.11	43.11	5205140	5205140	5205140	5205140	1	1	1	1	0	0	0	0	0	0	0	0 + 0 part	0	100	1	0	0
[truncated: 37 more columns]

## Sheet: Table S2 - variable definitions
Variable defintitions for columns in sheet "Table S2 - assembly validation"
Column	Description
Assembly	Basename of assembly (eg "CCUG4856T.canu.ont.contigs" is the basename of "CCUG4856T.canu.ont.contigs.fasta"). GCF_000025985.1_ASM2598v1_genomic is the NCTC9343 reference assembly
Assembler	Assembler used. Versions in main text
Illumina reads	Illumina reads included as input to the assembly program
ONT reads	ONT reads included as input to the assembly program
Filtlong	ONT reads filtered with Filtlong
Canu correction	ONT reads corrected with Canu. CS: Canu corrected standard settings, CM: Canu corrected with option corMinCoverage=0, CO: Canu corrected with option coroutCoverage=999
Nanopolish	Assembly polished with Nanopolish
Flye	Assembly polished with the polishing option in Flye
Racon ONT round / no.	Number of rounds of Racon polishing with ONT reads
Racon Illumina	Number of rounds of Racon polishing with Illumina reads
Pilon	Number of rounds of Pilon polishing with Illumina reads
# contigs (>= 0 bp)	Quast: # contigs (>= 0 bp)
# contigs (>= 1000 bp)	Quast: # contigs (>= 1000 bp)
# contigs (>= 5000 bp)	Quast: # contigs (>= 5000 bp)
# contigs (>= 10000 bp)	Quast: # contigs (>= 10000 bp)
# contigs (>= 25000 bp)	Quast: # contigs (>= 25000 bp)
# contigs (>= 50000 bp)	Quast: # contigs (>= 50000 bp)
Total length (>= 0 bp)	Quast: Total length (>= 0 bp)
Total length (>= 1000 bp)	Quast: Total length (>= 1000 bp)
Total length (>= 5000 bp)	Quast: Total length (>= 5000 bp)
Total length (>= 10000 bp)	Quast: Total length (>= 10000 bp)
Total length (>= 25000 bp)	Quast: Total length (>= 25000 bp)
Total length (>= 50000 bp)	Quast: Total length (>= 50000 bp)
# contigs	Quast: # contigs
Largest contig	Quast: Largest contig
Total length	Quast: Total length
Reference length	Quast: Reference length
GC (%)	Quast: GC (%)
Reference GC (%)	Quast: Reference GC (%)
N50	Quast: N50
NG50	Quast: NG50
N75	Quast: N75
NG75	Quast: NG75
L50	Quast: L50
LG50	Quast: LG50
L75	Quast: L75
LG75	Quast: LG75
# misassemblies	Quast: # misassemblies
# misassembled contigs	Quast: # misassembled contigs
Misassembled contigs length	Quast: Misassembled contigs length
# local misassemblies	Quast: # local misassemblies
# scaffold gap ext. mis.	Quast: # scaffold gap ext. mis.
# scaffold gap loc. mis.	Quast: # scaffold gap loc. mis.
# unaligned mis. contigs	Quast: # unaligned mis. contigs
# unaligned contigs	Quast: # unaligned contigs
Unaligned length	Quast: Unaligned length
Genome fraction (%)	Quast: Genome fraction (%)
Duplication ratio	Quast: Duplication ratio
# N's per 100 kbp	Quast: # N's per 100 kbp
# mismatches per 100 kbp	Quast: # mismatches per 100 kbp
# indels per 100 kbp	Quast: # indels per 100 kbp
# genomic features	Quast: # genomic features
Largest alignment	Quast: Largest alignment
Total aligned length	Quast: Total aligned length
NA50	Quast: NA50
NGA50	Quast: NGA50
NA75	Quast: NA75
NGA75	Quast: NGA75
LA50	Quast: LA50
LGA50	Quast: LGA50
LA75	Quast: LA75
LGA75	Quast: LGA75
K-mer-based compl. (%)	Quast: K-mer-based compl. (%)
K-mer-based cor. length (%)	Quast: K-mer-based cor. length (%)
K-mer-based mis. length (%)	Quast: K-mer-based mis. length (%)
# k-mer-based misjoins	Quast: # k-mer-based misjoins
ANI_mean_rw	Average nucleotide identity calculated using scripts from https://github.com/rrwick/Basecalling-comparison
dnadiff mummer	AvgIdentity reported using dnadiff from mummer
ANI_pl	Average nucleotide identity https://github.com/chjp/ANI/blob/master/ANI.pl
CheckMCompleteness	CheckM Completeness: estimated completeness of genome as determined from the presence/absence of marker genes and the expected collocalization of these genes
CheckM_Contamination	CheckM Contamination: estimated contamination of genome as determined by the presence of multi-copy marker genes and the expected collocalization of these genes
BUSCOsummery	Summery statistics from BUSCO. C: Complete, S: Complete and Single-copy, D: Complete and Duplicated, F: Fragmented, M: Missing, n: total BUSCO groups search
Complete BUSCOs (C)	Complete BUSCOs (C)
Complete and single-copy BUSCOs (S)	Complete and single-copy BUSCOs (S)
Complete and duplicated BUSCOs (D)	Complete and duplicated BUSCOs (D)
Fragmented BUSCOs (F)	Fragmented BUSCOs (F)
Missing BUSCOs (M)	Missing BUSCOs (M)
Total BUSCO groups searched	Total BUSCO groups searched
Prokka CDS	Prokka CDS
Prokka genes	Prokka genes
Prokka bases	Prokka bases
Prokka contigs	Prokka contigs
Prokka rRNA	Prokka rRNA
Prokka tmRNA	Prokka tmRNA
Prokka tRNA	Prokka tRNA
Prokka CRISPR	Prokka CRISPR
total_ALE_score	The total score Assembly likelyhood generated by running ALE (https://github.com/sc932/ALE)

## Sheet: Table S3 - BLASTn results
Strain	Sequence	Length	Relative coverage	Best NCBI BLASTn hit	%COV	%ID	Length of accession
CCUG4856T	Chr.	5,205,133	1.00x	-
	pBF9343	36.56	7.42x	-
BFO17	Chr.	5,474,541	1.00x	-
	pBFO17_1	85.671	1.85x	CP022754.1	11	86.06	5372666
	pBFO17_2	5.594	23.03x	-
BFO18	Chr.	5,302,644	1.00x	-
	pBFO18_1	7.221	25.98x	LN852993.1	100	99.96	7160
	pBFO18_2	4.137	50.80x	LN853919.1	100	99.77	4134
	pBFO18_3	2.782	59.91x	HG796821.1	100	99.56	2784
S01	Chr.	5,325,251	1.00x	-
	pBFS01_1	78.085	2.29x	CR626928.1	0	98.74	36560
	pBFS01_2	8.331	20.99x	CP002533.1	62	95.83	6277
	pBFS01_3	5.595	22.67x	-
BFO42	Chr.	5,141,257	1.00x	-
	pBFO32_1	8.306	40.06x	KJ830768.1	70	97.35	11019
	pBFO32_2	5.594	40.15x	-
BFO67	Chr.	5,478,614	1.00x	-
	pBFO67_1	6.129	94.15x	AB646744.1	26	79.49	12817
BFO85	Chr.	5,504,076	1.00x	-

## Sheet: Table S4 - ABRicate results
Isolate	#FILE	SEQUENCE	START	END	GENE	COVERAGE	COVERAGE_MAP	GAPS	%COVERAGE	%IDENTITY	DATABASE	ACCESSION	PRODUCT
CCUG4856T	assembly.fasta	1	490532	493078	ISBf2_IS21_unknown	2544-1/2544	......../......	1/3	100.00	99.80	abricate_tvs		N/A
CCUG4856T	assembly.fasta	1	494880	496709	ISBf5_IS1182_unknown	1-1830/1830	===============	0/0	100.00	99.78	abricate_tvs		N/A
CCUG4856T	assembly.fasta	1	2397332	2398234	cepA	903-1/903	...............	0/0	100.00	100.00	ncbi	A7J11_01010	CepA family class A extended-spectrum beta-lactamase
CCUG4856T	assembly.fasta	1	2731376	2734161	ISBf1_IS21_unknown	1-2787/2787	========/======	1/1	99.96	99.96	abricate_tvs		N/A
CCUG4856T	assembly.fasta	1	3526077	3527441	bexB	1365-1/1365	...............	0/0	100.00	99.49	extra	AY375536.1:4599..5963	putative BexB Na+-driven multidrug efflux pump Bacteroides fragilis
CCUG4856T	assembly.fasta	1	3991311	3992640	bexA	1-1330/1332	========/======	4/6	99.62	75.24	extra	AB067769.1:3564..4895	bexA Multidrug efflux MATE transporter Bacteroides thetaiotaomicron
BFO17	BF17_node4_against_node1.circlator.fasta	NODE_1_7_4_3_7_copy_6_length_5474541_cov_1.00049	285111	286707	IS614B_IS1380_IS942	1-1597/1597	===============	0/0	100.00	99.69	abricate_tvs		N/A
BFO17	BF17_node4_against_node1.circlator.fasta	NODE_1_7_4_3_7_copy_6_length_5474541_cov_1.00049	342003	344941	ISBf10_IS66_unknown	1-2939/2939	========/======	2/2	99.97	96.43	abricate_tvs		N/A
BFO17	BF17_node4_against_node1.circlator.fasta	NODE_1_7_4_3_7_copy_6_length_5474541_cov_1.00049	388710	390306	IS614B_IS1380_IS942	1597-1/1597	...............	0/0	100.00	99.69	abricate_tvs		N/A
BFO17	BF17_node4_against_node1.circlator.fasta	NODE_1_7_4_3_7_copy_6_length_5474541_cov_1.00049	789425	792363	ISBf10_IS66_unknown	2939-1/2939	......../......	2/2	99.97	96.43	abricate_tvs		N/A
BFO17	BF17_node4_against_node1.circlator.fasta	NODE_1_7_4_3_7_copy_6_length_5474541_cov_1.00049	801696	803656	tetQ	1-1961/1974	===============	0/0	99.34	99.34	card	Z21523:1-1975	TetQ is a ribosomal protection protein. Its gene is associated with a conjugative transposon and has been found in both Gram-positive and Gram-negative bacteria.
BFO17	BF17_node4_against_node1.circlator.fasta	NODE_1_7_4_3_7_copy_6_length_5474541_cov_1.00049	1072466	1075404	ISBf10_IS66_unknown	1-2939/2939	========/======	2/2	99.97	96.43	abricate_tvs		N/A
BFO17	BF17_node4_against_node1.circlator.fasta	NODE_1_7_4_3_7_copy_6_length_5474541_cov_1.00049	1526890	1528760	ISBf9_ISAs1_unknown	1-1845/1845	========/======	5/28	99.95	96.47	abricate_tvs		N/A
BFO17	BF17_node4_against_node1.circlator.fasta	NODE_1_7_4_3_7_copy_6_length_5474541_cov_1.00049	1698152	1701090	ISBf10_IS66_unknown	2939-1/2939	......../......	2/2	99.97	96.43	abricate_tvs		N/A
BFO17	BF17_node4_against_node1.circlator.fasta	NODE_1_7_4_3_7_copy_6_length_5474541_cov_1.00049	1763500	1766438	ISBf10_IS66_unknown	1-2939/2939	========/======	2/2	99.97	96.43	abricate_tvs		N/A
BFO17	BF17_node4_against_node1.circlator.fasta	NODE_1_7_4_3_7_copy_6_length_5474541_cov_1.00049	1775118	1778056	ISBf10_IS66_unknown	2939-1/2939	......../......	2/2	99.97	96.43	abricate_tvs		N/A
BFO17	BF17_node4_against_node1.circlator.fasta	NODE_1_7_4_3_7_copy_6_length_5474541_cov_1.00049	1835202	1835753	ISBf9_ISAs1_unknown	1-511/1845	====..../......	3/47	27.53	85.41	abricate_tvs		N/A
BFO17	BF17_node4_against_node1.circlator.fasta	NODE_1_7_4_3_7_copy_6_length_5474541_cov_1.00049	2317419	2319015	IS614B_IS1380_IS942	1-1597/1597	===============	0/0	100.00	99.69	abricate_tvs		N/A
BFO17	BF17_node4_against_node1.circlator.fasta	NODE_1_7_4_3_7_copy_6_length_5474541_cov_1.00049	2441925	2443521	IS614B_IS1380_IS942	1-1597/1597	===============	0/0	100.00	99.69	abricate_tvs		N/A
BFO17	BF17_node4_against_node1.circlator.fasta	NODE_1_7_4_3_7_copy_6_length_5474541_cov_1.00049	2448072	2451010	ISBf10_IS66_unknown	1-2939/2939	========/======	2/2	99.97	96.43	abricate_tvs		N/A
BFO17	BF17_node4_against_node1.circlator.fasta	NODE_1_7_4_3_7_copy_6_length_5474541_cov_1.00049	2520649	2521614	CfxA4	1-966/966	===============	0/0	100.00	85.71	card	AY769933:1-967	cfxA4 beta-lactamase is a class A beta-lactamase found in Bacteroides fragilis
BFO17	BF17_node4_against_node1.circlator.fasta	NODE_1_7_4_3_7_copy_6_length_5474541_cov_1.00049	2711686	2712211	ISBf9_ISAs1_unknown	1-501/1845	====..../......	2/25	27.15	92.20	abricate_tvs		N/A
BFO17	BF17_node4_against_node1.circlator.fasta	NODE_1_7_4_3_7_copy_6_length_5474541_cov_1.00049	2895042	2896638	IS614B_IS1380_IS942	1-1597/1597	===============	0/0	100.00	99.69	abricate_tvs		N/A
BFO17	BF17_node4_against_node1.circlator.fasta	NODE_1_7_4_3_7_copy_6_length_5474541_cov_1.00049	3374172	3375768	IS614B_IS1380_IS942	1597-1/1597	...............	0/0	100.00	99.69	abricate_tvs		N/A
BFO17	BF17_node4_against_node1.circlator.fasta	NODE_1_7_4_3_7_copy_6_length_5474541_cov_1.00049	3375784	3376281	nimJ	1-498/498	===============	0/0	100.00	99.40	ncbi	A7J11_02899	nitroimidazole resistance protein NimJ
BFO17	BF17_node4_against_node1.circlator.fasta	NODE_1_7_4_3_7_copy_6_length_5474541_cov_1.00049	3415895	3418833	ISBf10_IS66_unknown	1-2939/2939	========/======	2/2	99.97	96.43	abricate_tvs		N/A
BFO17	BF17_node4_against_node1.circlator.fasta	NODE_1_7_4_3_7_copy_6_length_5474541_cov_1.00049	3527844	3529208	bexB	1365-1/1365	...............	0/0	100.00	91.21	extra	AY375536.1:4599..5963	putative BexB Na+-driven multidrug efflux pump Bacteroides fragilis
BFO17	BF17_node4_against_node1.circlator.fasta	NODE_1_7_4_3_7_copy_6_length_5474541_cov_1.00049	3530047	3531643	IS614B_IS1380_IS942	1597-1/1597	...............	0/0	100.00	99.69	abricate_tvs		N/A
BFO17	BF17_node4_against_node1.circlator.fasta	NODE_1_7_4_3_7_copy_6_length_5474541_cov_1.00049	3563354	3563890	ISBf9_ISAs1_unknown	1-517/1845	====..../......	2/24	27.91	89.24	abricate_tvs		N/A
BFO17	BF17_node4_against_node1.circlator.fasta	NODE_1_7_4_3_7_copy_6_length_5474541_cov_1.00049	3643156	3644543	ISBas1_IS1182_unknown	1573-179/1757	......../......	12/17	78.71	66.57	abricate_tvs		N/A
BFO17	BF17_node4_against_node1.circlator.fasta	NODE_1_7_4_3_7_copy_6_length_5474541_cov_1.00049	3643166	3644505	ISFba3_IS1182_unknown	1556-216/1756	......../......	17/25	75.63	65.63	abricate_tvs		N/A
BFO17	BF17_node4_against_node1.circlator.fasta	NODE_1_7_4_3_7_copy_6_length_5474541_cov_1.00049	3748032	3750970	ISBf10_IS66_unknown	2939-1/2939	......../......	2/2	99.97	96.43	abricate_tvs		N/A
BFO17	BF17_node4_against_node1.circlator.fasta	NODE_1_7_4_3_7_copy_6_length_5474541_cov_1.00049	3993112	3995647	ISBf1_IS21_unknown	2787-252/2787	...............	0/0	90.99	98.97	abricate_tvs		N/A
BFO17	BF17_node4_against_node1.circlator.fasta	NODE_1_7_4_3_7_copy_6_length_5474541_cov_1.00049	4000695	4003633	ISBf10_IS66_unknown	2939-1/2939	......../......	2/2	99.97	96.43	abricate_tvs		N/A
BFO17	BF17_node4_against_node1.circlator.fasta	NODE_1_7_4_3_7_copy_6_length_5474541_cov_1.00049	4048905	4051843	ISBf10_IS66_unknown	1-2939/2939	========/======	2/2	99.97	96.43	abricate_tvs		N/A
BFO17	BF17_node4_against_node1.circlator.fasta	NODE_1_7_4_3_7_copy_6_length_5474541_cov_1.00049	4116767	4118097	bexA	1-1330/1332	========/======	13/23	99.02	73.77	extra	AB067769.1:3564..4895	bexA Multidrug efflux MATE transporter Bacteroides thetaiotaomicron
BFO17	BF17_node4_against_node1.circlator.fasta	NODE_1_7_4_3_7_copy_6_length_5474541_cov_1.00049	4390648	4391968	ISBf9_ISAs1_unknown	1831-511/1845	...............	0/0	71.60	99.47	abricate_tvs		N/A
BFO17	BF17_node4_against_node1.circlator.fasta	NODE_1_7_4_3_7_copy_6_length_5474541_cov_1.00049	4488876	4491814	ISBf10_IS66_unknown	1-2939/2939	========/======	2/2	99.97	96.43	abricate_tvs		N/A
BFO17	BF17_node4_against_node1.circlator.fasta	NODE_1_7_4_3_7_copy_6_length_5474541_cov_1.00049	4768029	4769625	IS614B_IS1380_IS942	1597-1/1597	...............	0/0	100.00	99.69	abricate_tvs		N/A
BFO17	BF17_node4_against_node1.circlator.fasta	NODE_1_7_4_3_7_copy_6_length_5474541_cov_1.00049	4820553	4823491	ISBf10_IS66_unknown	1-2939/2939	========/======	2/2	99.97	96.43	abricate_tvs		N/A
BFO17	BF17_node4_against_node1.circlator.fasta	NODE_1_7_4_3_7_copy_6_length_5474541_cov_1.00049	5045693	5046190	nimJ	498-1/498	...............	0/0	100.00	99.40	ncbi	A7J11_02899	nitroimidazole resistance protein NimJ
BFO17	BF17_node4_against_node1.circlator.fasta	NODE_1_7_4_3_7_copy_6_length_5474541_cov_1.00049	5046206	5047802	IS614B_IS1380_IS942	1-1597/1597	===============	0/0	100.00	99.69	abricate_tvs		N/A
BFO17	BF17_node4_against_node1.circlator.fasta	NODE_1_7_4_3_7_copy_6_length_5474541_cov_1.00049	5121319	5122915	IS614B_IS1380_IS942	1597-1/1597	...............	0/0	100.00	99.69	abricate_tvs		N/A
BFO17	BF17_node4_against_node1.circlator.fasta	NODE_1_7_4_3_7_copy_6_length_5474541_cov_1.00049	5122928	5123671	cfiA11	1-744/750	===============	0/0	99.20	100.00	ncbi	A7J11_01236	subclass B1 metallo-beta-lactamase CfiA11
BFO17	BF17_node4_against_node1.circlator.fasta	NODE_1_7_4_3_7_copy_6_length_5474541_cov_1.00049	5135318	5138256	ISBf10_IS66_unknown	1-2939/2939	========/======	2/2	99.97	96.43	abricate_tvs		N/A
BFO17	BF17_node4_against_node1.circlator.fasta	NODE_1_7_4_3_7_copy_6_length_5474541_cov_1.00049	5279102	5282040	ISBf10_IS66_unknown	1-2939/2939	========/======	2/2	99.97	96.43	abricate_tvs		N/A
BFO17	BF17_node4_against_node1.circlator.fasta	NODE_1_7_4_3_7_copy_6_length_5474541_cov_1.00049	5305136	5305690	ISBf9_ISAs1_unknown	1-511/1845	====..../......	3/48	27.59	85.82	abricate_tvs		N/A
BFO17	BF17_node4_against_node1.circlator.fasta	NODE_1_7_4_3_7_copy_6_length_5474541_cov_1.00049	5356552	5358148	IS614B_IS1380_IS942	1597-1/1597	...............	0/0	100.00	99.69	abricate_tvs		N/A
BFO17	BF17_node4_against_node1.circlator.fasta	NODE_1_7_4_3_7_copy_6_length_5474541_cov_1.00049	5381044	5382806	ISBf3_IS1182_unknown	82-1845/1845	========/======	3/3	95.50	90.42	abricate_tvs		N/A
BFO17	BF17_node4_against_node1.circlator.fasta	NODE_1_7_4_3_7_copy_6_length_5474541_cov_1.00049	5409860	5410953	ISBthe6_IS66_unknown	2255-1163/2544	......../......	9/27	42.45	68.29	abricate_tvs		N/A
BFO18	BFO18assembly.fasta	1	47676	48470	ISBpl1_IS5_IS5	1427-634/1427	......../......	11/17	55.08	68.24	abricate_tvs		N/A
BFO18	BFO18assembly.fasta	1	950019	951611	ISBf12_IS1380_IS942	1-1593/1593	===============	0/0	100.00	100.00	abricate_tvs		N/A
BFO18	BFO18assembly.fasta	1	1711126	1711677	ISBf9_ISAs1_unknown	1-509/1845	====..../......	2/45	27.53	85.17	abricate_tvs		N/A
BFO18	BFO18assembly.fasta	1	1853320	1854912	ISBf12_IS1380_IS942	1593-1/1593	...............	0/0	100.00	100.00	abricate_tvs		N/A
BFO18	BFO18assembly.fasta	1	1996972	1998564	ISBf12_IS1380_IS942	1-1593/1593	===============	0/0	100.00	100.00	abricate_tvs		N/A
BFO18	BFO18assembly.fasta	1	2183704	2184252	ISBf9_ISAs1_unknown	1-511/1845	====..../......	3/50	27.37	84.69	abricate_tvs		N/A
BFO18	BFO18assembly.fasta	1	2191664	2193256	ISBf12_IS1380_IS942	1593-1/1593	...............	0/0	100.00	100.00	abricate_tvs		N/A
BFO18	BFO18assembly.fasta	1	2555150	2555791	ugd	244-867/1167	..======/===...	6/28	53.04	65.69	card	U00096:2098447-2099614	PmrE is required for the synthesis and transfer of 4-amino-4-deoxy-L-arabinose (Ara4N) to Lipid A which allows gram-negative bacteria to resist the antimicrobial activity of cationic antimicrobial peptides and antibiotics such as polymyxin
BFO18	BFO18assembly.fasta	1	3197606	3198935	bexA	1330-1/1332	......../......	12/22	99.02	73.60	extra	AB067769.1:3564..4895	bexA Multidrug efflux MATE transporter Bacteroides thetaiotaomicron
BFO18	BFO18assembly.fasta	1	3508294	3508531	erm(F)	801-564/801	...............	0/0	29.71	99.58	ncbi	A7J11_01018	23S rRNA (adenine(2058)-N(6))-methyltransferase Erm(F)
BFO18	BFO18assembly.fasta	1	3508527	3509815	ISBthe1_IS4_IS4Sa	1317-25/1317	......../......	11/22	97.19	70.97	abricate_tvs		N/A
BFO18	BFO18assembly.fasta	1	3509841	3510417	ErmF	577-1/801	...............	0/0	72.03	99.83	card	M17124:1182-1983	ErmF confers the MLSb phenotype.
BFO18	BFO18assembly.fasta	1	3510444	3511599	IS4351_IS30_unknown	1-1155/1155	========/======	1/1	100.00	99.83	abricate_tvs		N/A
BFO18	BFO18assembly.fasta	1	3564909	3566197	ISBthe1_IS4_IS4Sa	1317-25/1317	......../......	11/22	97.19	70.97	abricate_tvs		N/A
BFO18	BFO18assembly.fasta	1	3684890	3686482	ISBf12_IS1380_IS942	1-1593/1593	===============	0/0	100.00	100.00	abricate_tvs		N/A
BFO18	BFO18assembly.fasta	1	3704925	3706517	ISBf12_IS1380_IS942	1-1593/1593	===============	0/0	100.00	100.00	abricate_tvs		N/A
BFO18	BFO18assembly.fasta	1	3717312	3718586	ISBthe1_IS4_IS4Sa	42-1317/1317	========/======	19/27	95.82	73.16	abricate_tvs		N/A
BFO18	BFO18assembly.fasta	1	3720566	3721151	ISBthe1_IS4_IS4Sa	626-42/1317	......../......	6/9	44.12	74.92	abricate_tvs		N/A
BFO18	BFO18assembly.fasta	1	3740756	3741314	ISBf9_ISAs1_unknown	517-1/1845	......../......	3/46	27.91	85.92	abricate_tvs		N/A
BFO18	BFO18assembly.fasta	1	3773025	3774617	ISBf12_IS1380_IS942	1-1593/1593	===============	0/0	100.00	100.00	abricate_tvs		N/A
BFO18	BFO18assembly.fasta	1	3775457	3776821	bexB	1-1365/1365	===============	0/0	100.00	91.14	extra	AY375536.1:4599..5963	putative BexB Na+-driven multidrug efflux pump Bacteroides fragilis
BFO18	BFO18assembly.fasta	1	4116420	4118946	ISBf1_IS21_unknown	260-2787/2787	.=======/======	5/7	90.56	87.91	abricate_tvs		N/A
BFO18	BFO18assembly.fasta	1	4235931	4237523	ISBf12_IS1380_IS942	1593-1/1593	...............	0/0	100.00	100.00	abricate_tvs		N/A
BFO18	BFO18assembly.fasta	1	4362381	4364306	tet(Q)	1926-1/1926	...............	0/0	100.00	99.79	ncbi	A7J11_01074	tetracycline resistance ribosomal protection protein Tet(Q)
BFO18	BFO18assembly.fasta	1	4480313	4481293	ISBbi1_IS1595_unknown	1-981/981	===============	0/0	100.00	99.90	abricate_tvs		N/A
BFO18	BFO18assembly.fasta	1	4559590	4560136	ISBf9_ISAs1_unknown	511-1/1845	......../......	4/54	27.21	87.05	abricate_tvs		N/A
BFO18	BFO18assembly.fasta	1	4709883	4711475	ISBf12_IS1380_IS942	1593-1/1593	...............	0/0	100.00	100.00	abricate_tvs		N/A
BFO18	BFO18assembly.fasta	1	4726906	4727418	lnu(AN2)	513-1/513	...............	0/0	100.00	100.00	ncbi	A7J11_00974	lincosamide nucleotidyltransferase Lnu(AN2)
BFO18	BFO18assembly.fasta	1	4727443	4728648	mef(En2)	1206-1/1206	...............	0/0	100.00	99.83	ncbi	A7J11_00508	macrolide efflux MFS transporter Mef(En2)
BFO18	BFO18assembly.fasta	1	4857739	4859331	ISBf12_IS1380_IS942	1593-1/1593	...............	0/0	100.00	100.00	abricate_tvs		N/A
BFO18	BFO18assembly.fasta	1	4930625	4932217	ISBf12_IS1380_IS942	1593-1/1593	...............	0/0	100.00	100.00	abricate_tvs		N/A
BFO18	BFO18assembly.fasta	1	4993493	4995085	ISBf12_IS1380_IS942	1593-1/1593	...............	0/0	100.00	100.00	abricate_tvs		N/A
BFO18	BFO18assembly.fasta	1	4995130	4995879	cfiA2_1	1-750/750	===============	0/0	100.00	100.00	resfinder	AB087226	cfiA2_1
BFO18	BFO18assembly.fasta	1	5136259	5136813	ISBf9_ISAs1_unknown	1-511/1845	====..../......	3/48	27.59	86.36	abricate_tvs		N/A
BFO18	BFO18assembly.fasta	1	5210540	5212288	ISBf3_IS1182_unknown	82-1845/1845	========/======	4/17	94.74	89.80	abricate_tvs		N/A
BFO18	BFO18assembly.fasta	2	2215	2709	nimD	495-1/495	...............	0/0	100.00	99.19	ncbi	A7J11_00718	nitroimidazole resistance protein NimD
BFO18	BFO18assembly.fasta	2	2718	4028	IS1169_IS5_IS5	1317-4/1317	......../......	2/3	99.54	99.31	abricate_tvs		N/A
S01	S01.ill.ont.cs.fasta	1	147811	149131	ISBf9_ISAs1_unknown	1831-511/1845	...............	0/0	71.60	99.02	abricate_tvs		N/A
S01	S01.ill.ont.cs.fasta	1	778911	779938	IS1187_IS982_unknown	1028-1/1028	...............	0/0	100.00	100.00	abricate_tvs		N/A
S01	S01.ill.ont.cs.fasta	1	779945	780745	erm(F)	1-801/801	===============	0/0	100.00	99.50	ncbi	A7J11_01018	23S rRNA (adenine(2058)-N(6))-methyltransferase Erm(F)
S01	S01.ill.ont.cs.fasta	1	780985	782957	tetQ	1-1974/1974	========/======	1/1	99.95	90.02	card	Z21523:1-1975	TetQ is a ribosomal protection protein. Its gene is associated with a conjugative transposon and has been found in both Gram-positive and Gram-negative bacteria.
S01	S01.ill.ont.cs.fasta	1	1524919	1526844	tet(Q)	1926-1/1926	...............	0/0	100.00	99.84	ncbi	A7J11_01074	tetracycline resistance ribosomal protection protein Tet(Q)
S01	S01.ill.ont.cs.fasta	1	1602164	1602689	ISBf9_ISAs1_unknown	1-480/1845	====..../......	2/46	26.02	85.93	abricate_tvs		N/A
S01	S01.ill.ont.cs.fasta	1	2489275	2489831	ISBf9_ISAs1_unknown	511-1/1845	......../......	2/46	27.70	89.05	abricate_tvs		N/A
S01	S01.ill.ont.cs.fasta	1	2624589	2625142	ISBf9_ISAs1_unknown	1-511/1845	====..../......	3/47	27.59	88.85	abricate_tvs		N/A
S01	S01.ill.ont.cs.fasta	1	3205949	3208400	ISBf2_IS21_unknown	89-2544/2544	========/======	4/6	96.34	98.86	abricate_tvs		N/A
S01	S01.ill.ont.cs.fasta	1	3391184	3392548	bexB	1365-1/1365	...............	0/0	100.00	91.06	extra	AY375536.1:4599..5963	putative BexB Na+-driven multidrug efflux pump Bacteroides fragilis
S01	S01.ill.ont.cs.fasta	1	3426838	3427396	ISBf9_ISAs1_unknown	1-517/1845	====..../......	2/46	27.91	85.74	abricate_tvs		N/A
S01	S01.ill.ont.cs.fasta	1	4003767	4005096	bexA	1-1330/1332	========/======	14/28	98.80	74.03	extra	AB067769.1:3564..4895	bexA Multidrug efflux MATE transporter Bacteroides thetaiotaomicron
S01	S01.ill.ont.cs.fasta	1	4781319	4781845	ISBf9_ISAs1_unknown	511-1/1845	......../......	3/28	27.37	88.37	abricate_tvs		N/A
S01	S01.ill.ont.cs.fasta	1	5005970	5006524	ISBf9_ISAs1_unknown	1-511/1845	====..../......	1/44	27.70	89.91	abricate_tvs		N/A
S01	S01.ill.ont.cs.fasta	1	5007807	5008834	IS1187_IS982_unknown	1028-1/1028	...............	0/0	100.00	100.00	abricate_tvs		N/A
S01	S01.ill.ont.cs.fasta	1	5008880	5009629	cfiA13_1	1-750/750	===============	0/0	100.00	99.20	resfinder	FM200787	cfiA13_1
S01	S01.ill.ont.cs.fasta	1	5155655	5156210	ISBf9_ISAs1_unknown	1-511/1845	====..../......	3/47	27.64	85.46	abricate_tvs		N/A
S01	S01.ill.ont.cs.fasta	1	5182937	5183964	IS1187_IS982_unknown	1028-1/1028	...............	0/0	100.00	100.00	abricate_tvs		N/A
S01	S01.ill.ont.cs.fasta	1	5231145	5231871	ISBas1_IS1182_unknown	1573-841/1757	......../......	6/16	41.09	69.38	abricate_tvs		N/A
S01	S01.ill.ont.cs.fasta	1	5231155	5231937	ISFba3_IS1182_unknown	1556-774/1756	......../......	8/14	44.19	67.34	abricate_tvs		N/A
S01	S01.ill.ont.cs.fasta	1	5259358	5260451	ISBthe6_IS66_unknown	2255-1163/2544	......../......	9/27	42.45	68.29	abricate_tvs		N/A
S01	S01.ill.ont.cs.fasta	3	3351	4300	ISBf6_IS5_IS1031	950-1/950	...............	0/0	100.00	100.00	abricate_tvs		N/A
S01	S01.ill.ont.cs.fasta	3	4327	4839	nimE	1-513/513	===============	0/0	100.00	100.00	ncbi	A7J11_02900	nitroimidazole resistance protein NimE
BFO42	assembly.fasta	1	486315	487909	IS613_IS1380_IS942	1-1595/1595	===============	0/0	100.00	100.00	abricate_tvs		N/A
BFO42	assembly.fasta	1	661872	663466	IS613_IS1380_IS942	1595-1/1595	...............	0/0	100.00	100.00	abricate_tvs		N/A
BFO42	assembly.fasta	1	991112	992706	IS613_IS1380_IS942	1-1595/1595	===============	0/0	100.00	100.00	abricate_tvs		N/A
BFO42	assembly.fasta	1	1063487	1065081	IS613_IS1380_IS942	1595-1/1595	...............	0/0	100.00	100.00	abricate_tvs		N/A
BFO42	assembly.fasta	1	1287520	1289114	IS613_IS1380_IS942	1-1595/1595	===============	0/0	100.00	100.00	abricate_tvs		N/A
BFO42	assembly.fasta	1	1441111	1442705	IS613_IS1380_IS942	1-1595/1595	===============	0/0	100.00	100.00	abricate_tvs		N/A
BFO42	assembly.fasta	1	1643887	1645481	IS613_IS1380_IS942	1-1595/1595	===============	0/0	100.00	100.00	abricate_tvs		N/A
BFO42	assembly.fasta	1	1789138	1789504	ugd	500-867/1167	.....===/===...	1/1	31.45	70.38	card	U00096:2098447-2099614	PmrE is required for the synthesis and transfer of 4-amino-4-deoxy-L-arabinose (Ara4N) to Lipid A which allows gram-negative bacteria to resist the antimicrobial activity of cationic antimicrobial peptides and antibiotics such as polymyxin
BFO42	assembly.fasta	1	1797298	1798892	IS613_IS1380_IS942	1-1595/1595	===============	0/0	100.00	100.00	abricate_tvs		N/A
BFO42	assembly.fasta	1	1974767	1976361	IS613_IS1380_IS942	1-1595/1595	===============	0/0	100.00	100.00	abricate_tvs		N/A
BFO42	assembly.fasta	1	2186483	2188077	IS613_IS1380_IS942	1595-1/1595	...............	0/0	100.00	100.00	abricate_tvs		N/A
BFO42	assembly.fasta	1	2328560	2330154	IS613_IS1380_IS942	1-1595/1595	===============	0/0	100.00	100.00	abricate_tvs		N/A
BFO42	assembly.fasta	1	2345926	2346828	cepA-49	903-1/903	...............	0/0	100.00	100.00	ncbi	A7J11_00548	class A extended-spectrum beta-lactamase CepA-49
BFO42	assembly.fasta	1	2383233	2384827	IS613_IS1380_IS942	1-1595/1595	===============	0/0	100.00	100.00	abricate_tvs		N/A
BFO42	assembly.fasta	1	2384827	2386205	IS613_IS1380_IS942	1379-1/1595	...............	0/0	86.46	100.00	abricate_tvs		N/A
BFO42	assembly.fasta	1	2433409	2434614	mef(En2)	1-1206/1206	===============	0/0	100.00	99.83	ncbi	A7J11_00508	macrolide efflux MFS transporter Mef(En2)
BFO42	assembly.fasta	1	2434639	2435151	lnu(AN2)	1-513/513	===============	0/0	100.00	100.00	ncbi	A7J11_00974	lincosamide nucleotidyltransferase Lnu(AN2)
BFO42	assembly.fasta	1	2491801	2492163	ugd	503-866/1167	......==/===...	1/1	31.11	71.15	card	U00096:2098447-2099614	PmrE is required for the synthesis and transfer of 4-amino-4-deoxy-L-arabinose (Ara4N) to Lipid A which allows gram-negative bacteria to resist the antimicrobial activity of cationic antimicrobial peptides and antibiotics such as polymyxin
BFO42	assembly.fasta	1	2770976	2772949	tetQ	1974-1/1974	...............	0/0	100.00	100.00	card	Z21523:1-1975	TetQ is a ribosomal protection protein. Its gene is associated with a conjugative transposon and has been found in both Gram-positive and Gram-negative bacteria.
BFO42	assembly.fasta	1	2973090	2974684	IS613_IS1380_IS942	1-1595/1595	===============	0/0	100.00	100.00	abricate_tvs		N/A
BFO42	assembly.fasta	1	3388349	3389713	bexB	1365-1/1365	...............	0/0	100.00	99.12	extra	AY375536.1:4599..5963	putative BexB Na+-driven multidrug efflux pump Bacteroides fragilis
BFO42	assembly.fasta	1	3611765	3612991	ere(D)	1-1227/1227	===============	0/0	100.00	96.66	ncbi	A7J11_02948	EreD family erythromycin esterase
BFO42	assembly.fasta	1	3613192	3614055	aadS	864-1/864	...............	0/0	100.00	99.88	ncbi	A7J11_00761	aminoglycoside 6-adenylyltransferase AadS
BFO42	assembly.fasta	1	3614516	3616110	IS613_IS1380_IS942	1595-1/1595	...............	0/0	100.00	100.00	abricate_tvs		N/A
BFO42	assembly.fasta	1	3616111	3616911	erm(F)	1-801/801	===============	0/0	100.00	99.50	ncbi	A7J11_01018	23S rRNA (adenine(2058)-N(6))-methyltransferase Erm(F)
BFO42	assembly.fasta	1	3617114	3617938	OXA-347	825-1/825	...............	0/0	100.00	100.00	card	JN086160:1583-2408	OXA-347 is a beta-lactamase found in Enterobacteriaceae
BFO42	assembly.fasta	1	3617944	3619538	IS613_IS1380_IS942	1-1595/1595	===============	0/0	100.00	100.00	abricate_tvs		N/A
BFO42	assembly.fasta	1	3620362	3621342	ISBbi1_IS1595_unknown	981-1/981	...............	0/0	100.00	99.90	abricate_tvs		N/A
BFO42	assembly.fasta	1	3689405	3689898	ISBf5_IS1182_unknown	28-528/1830	=====.../......	5/13	26.83	84.33	abricate_tvs		N/A
BFO42	assembly.fasta	1	3910463	3911792	bexA	1-1330/1332	========/======	4/6	99.62	75.09	extra	AB067769.1:3564..4895	bexA Multidrug efflux MATE transporter Bacteroides thetaiotaomicron
BFO42	assembly.fasta	1	4031602	4033196	IS613_IS1380_IS942	1595-1/1595	...............	0/0	100.00	100.00	abricate_tvs		N/A
BFO42	assembly.fasta	1	4097260	4098240	ISBbi1_IS1595_unknown	981-1/981	...............	0/0	100.00	99.90	abricate_tvs		N/A
BFO42	assembly.fasta	1	4122643	4124237	IS613_IS1380_IS942	1595-1/1595	...............	0/0	100.00	100.00	abricate_tvs		N/A
BFO42	assembly.fasta	1	4150017	4151611	IS613_IS1380_IS942	1595-1/1595	...............	0/0	100.00	100.00	abricate_tvs		N/A
BFO42	assembly.fasta	1	4169393	4170986	IS613_IS1380_IS942	1-1595/1595	========/======	1/1	99.94	99.94	abricate_tvs		N/A
BFO42	assembly.fasta	1	4320908	4322502	IS613_IS1380_IS942	1-1595/1595	===============	0/0	100.00	100.00	abricate_tvs		N/A
BFO42	assembly.fasta	1	4357683	4359277	IS613_IS1380_IS942	1595-1/1595	...............	0/0	100.00	100.00	abricate_tvs		N/A
BFO42	assembly.fasta	1	4626022	4627616	IS613_IS1380_IS942	1595-1/1595	...............	0/0	100.00	100.00	abricate_tvs		N/A
BFO42	assembly.fasta	1	4745977	4747571	IS613_IS1380_IS942	1595-1/1595	...............	0/0	100.00	100.00	abricate_tvs		N/A
BFO42	assembly.fasta	1	4943327	4944921	IS613_IS1380_IS942	1-1595/1595	===============	0/0	100.00	100.00	abricate_tvs		N/A
BFO42	assembly.fasta	1	5084784	5086378	IS613_IS1380_IS942	1595-1/1595	...............	0/0	100.00	100.00	abricate_tvs		N/A
BFO42	assembly.fasta	2	6541	7760	ISBf13_IS4_IS10	1220-1/1220	...............	0/0	100.00	99.59	abricate_tvs		N/A
BFO42	assembly.fasta	2	7793	8306	nimA	1-513/531	========/======	1/1	96.61	98.64	ncbi	A7J11_00926	nitroimidazole resistance protein NimA
BFO67	BF67_manual.fixstart.fasta	NODE_1_3_copy_2_3_length_5478614_cov_0.974014	1342102	1343695	ISBf11_IS1380_IS942	1594-1/1594	......../......	2/4	99.87	96.62	abricate_tvs		N/A
BFO67	BF67_manual.fixstart.fasta	NODE_1_3_copy_2_3_length_5478614_cov_0.974014	1343710	1344675	CfxA2	1-966/966	===============	0/0	100.00	99.69	card	AF118110.1:72-1038	cfxA2 beta-lactamase is a class A beta-lactamase found in Prevotella intermedia
BFO67	BF67_manual.fixstart.fasta	NODE_1_3_copy_2_3_length_5478614_cov_0.974014	1438441	1438997	ISBf9_ISAs1_unknown	1-511/1845	====..../......	2/46	27.70	86.36	abricate_tvs		N/A
BFO67	BF67_manual.fixstart.fasta	NODE_1_3_copy_2_3_length_5478614_cov_0.974014	1679396	1679945	ISBf9_ISAs1_unknown	1-511/1845	====..../......	4/57	27.21	83.90	abricate_tvs		N/A
BFO67	BF67_manual.fixstart.fasta	NODE_1_3_copy_2_3_length_5478614_cov_0.974014	2235982	2237187	mef(En2)	1-1206/1206	===============	0/0	100.00	99.75	ncbi	A7J11_00508	macrolide efflux MFS transporter Mef(En2)
BFO67	BF67_manual.fixstart.fasta	NODE_1_3_copy_2_3_length_5478614_cov_0.974014	2237212	2237724	lnu(AN2)	1-513/513	===============	0/0	100.00	100.00	ncbi	A7J11_00974	lincosamide nucleotidyltransferase Lnu(AN2)
BFO67	BF67_manual.fixstart.fasta	NODE_1_3_copy_2_3_length_5478614_cov_0.974014	2274039	2274717	ugd	867-207/1167	......../......	13/26	56.30	66.76	card	U00096:2098447-2099614	PmrE is required for the synthesis and transfer of 4-amino-4-deoxy-L-arabinose (Ara4N) to Lipid A which allows gram-negative bacteria to resist the antimicrobial activity of cationic antimicrobial peptides and antibiotics such as polymyxin
BFO67	BF67_manual.fixstart.fasta	NODE_1_3_copy_2_3_length_5478614_cov_0.974014	2415642	2416194	ISBf9_ISAs1_unknown	511-1/1845	......../......	2/46	27.59	88.65	abricate_tvs		N/A
BFO67	BF67_manual.fixstart.fasta	NODE_1_3_copy_2_3_length_5478614_cov_0.974014	2902927	2904852	tet(Q)	1-1926/1926	===============	0/0	100.00	100.00	ncbi	A7J11_00154	tetracycline resistance ribosomal protection protein Tet(Q)
BFO67	BF67_manual.fixstart.fasta	NODE_1_3_copy_2_3_length_5478614_cov_0.974014	2944080	2945673	ISBf11_IS1380_IS942	1-1594/1594	========/======	2/4	99.87	96.62	abricate_tvs		N/A
BFO67	BF67_manual.fixstart.fasta	NODE_1_3_copy_2_3_length_5478614_cov_0.974014	3047925	3049017	ISBf1_IS21_unknown	1687-2779/2787	......../======	9/16	38.93	73.75	abricate_tvs		N/A
BFO67	BF67_manual.fixstart.fasta	NODE_1_3_copy_2_3_length_5478614_cov_0.974014	3484371	3485735	bexB	1365-1/1365	...............	0/0	100.00	90.92	extra	AY375536.1:4599..5963	putative BexB Na+-driven multidrug efflux pump Bacteroides fragilis
BFO67	BF67_manual.fixstart.fasta	NODE_1_3_copy_2_3_length_5478614_cov_0.974014	3586822	3587336	ISBf9_ISAs1_unknown	1-517/1845	====..../......	1/2	27.91	93.04	abricate_tvs		N/A
BFO67	BF67_manual.fixstart.fasta	NODE_1_3_copy_2_3_length_5478614_cov_0.974014	3606774	3607359	ISBthe1_IS4_IS4Sa	42-626/1317	=======./......	6/9	44.12	74.92	abricate_tvs		N/A
BFO67	BF67_manual.fixstart.fasta	NODE_1_3_copy_2_3_length_5478614_cov_0.974014	3609340	3610614	ISBthe1_IS4_IS4Sa	1317-42/1317	......../......	19/27	95.82	73.16	abricate_tvs		N/A
BFO67	BF67_manual.fixstart.fasta	NODE_1_3_copy_2_3_length_5478614_cov_0.974014	4000019	4001348	bexA	1-1330/1332	========/======	12/22	99.02	73.90	extra	AB067769.1:3564..4895	bexA Multidrug efflux MATE transporter Bacteroides thetaiotaomicron
BFO67	BF67_manual.fixstart.fasta	NODE_1_3_copy_2_3_length_5478614_cov_0.974014	4911790	4912339	ISBf9_ISAs1_unknown	511-1/1845	......../......	3/49	27.43	84.69	abricate_tvs		N/A
BFO67	BF67_manual.fixstart.fasta	NODE_1_3_copy_2_3_length_5478614_cov_0.974014	5122382	5122892	ISBf9_ISAs1_unknown	1-511/1845	=====..........	0/0	27.70	99.80	abricate_tvs		N/A
BFO67	BF67_manual.fixstart.fasta	NODE_1_3_copy_2_3_length_5478614_cov_0.974014	5124213	5124962	cfiA13_1	1-750/750	===============	0/0	100.00	100.00	resfinder	FM200787	cfiA13_1
BFO67	BF67_manual.fixstart.fasta	NODE_1_3_copy_2_3_length_5478614_cov_0.974014	5265007	5265561	ISBf9_ISAs1_unknown	1-511/1845	====..../......	3/48	27.59	86.53	abricate_tvs		N/A
BFO67	BF67_manual.fixstart.fasta	NODE_1_3_copy_2_3_length_5478614_cov_0.974014	5339259	5341021	ISBf3_IS1182_unknown	82-1845/1845	========/======	3/3	95.50	90.59	abricate_tvs		N/A
BFO85	BF85_manual.fixstart.fasta	NODE_1_2_length_5504076_cov_0.999994	359416	360804	ISBas1_IS1182_unknown	1573-179/1757	......../......	9/14	78.83	66.98	abricate_tvs		N/A
BFO85	BF85_manual.fixstart.fasta	NODE_1_2_length_5504076_cov_0.999994	359426	360766	ISFba3_IS1182_unknown	1556-216/1756	......../......	20/32	75.46	66.32	abricate_tvs		N/A
BFO85	BF85_manual.fixstart.fasta	NODE_1_2_length_5504076_cov_0.999994	1051588	1052742	IS4351_IS30_unknown	1155-1/1155	...............	0/0	100.00	100.00	abricate_tvs		N/A
BFO85	BF85_manual.fixstart.fasta	NODE_1_2_length_5504076_cov_0.999994	1492653	1493214	ISBf9_ISAs1_unknown	1-511/1845	====..../......	3/51	27.70	85.41	abricate_tvs		N/A
BFO85	BF85_manual.fixstart.fasta	NODE_1_2_length_5504076_cov_0.999994	1698865	1700019	IS4351_IS30_unknown	1155-1/1155	...............	0/0	100.00	100.00	abricate_tvs		N/A
BFO85	BF85_manual.fixstart.fasta	NODE_1_2_length_5504076_cov_0.999994	1879222	1879775	ISBf9_ISAs1_unknown	1-511/1845	====..../......	3/47	27.59	85.07	abricate_tvs		N/A
BFO85	BF85_manual.fixstart.fasta	NODE_1_2_length_5504076_cov_0.999994	1930407	1930773	ugd	500-867/1167	.....===/===...	1/1	31.45	69.84	card	U00096:2098447-2099614	PmrE is required for the synthesis and transfer of 4-amino-4-deoxy-L-arabinose (Ara4N) to Lipid A which allows gram-negative bacteria to resist the antimicrobial activity of cationic antimicrobial peptides and antibiotics such as polymyxin
BFO85	BF85_manual.fixstart.fasta	NODE_1_2_length_5504076_cov_0.999994	2127830	2129802	tetQ	1974-1/1974	......../......	1/1	99.95	90.02	card	Z21523:1-1975	TetQ is a ribosomal protection protein. Its gene is associated with a conjugative transposon and has been found in both Gram-positive and Gram-negative bacteria.
BFO85	BF85_manual.fixstart.fasta	NODE_1_2_length_5504076_cov_0.999994	2724767	2725319	ISBf9_ISAs1_unknown	1-511/1845	====..../......	3/50	27.48	88.15	abricate_tvs		N/A
BFO85	BF85_manual.fixstart.fasta	NODE_1_2_length_5504076_cov_0.999994	2828584	2829738	IS4351_IS30_unknown	1155-1/1155	...............	0/0	100.00	100.00	abricate_tvs		N/A
BFO85	BF85_manual.fixstart.fasta	NODE_1_2_length_5504076_cov_0.999994	3029059	3029925	aadE	867-1/867	...............	0/0	100.00	100.00	ncbi	A7J11_01472	aminoglycoside 6-adenylyltransferase AadE
BFO85	BF85_manual.fixstart.fasta	NODE_1_2_length_5504076_cov_0.999994	3032256	3032992	ErmB	747-10/747	......../......	1/1	98.66	99.19	card	AF242872:2132-2879	ErmB confers the MLSb phenotype. Similar to ErmC expression of ErmB is inducible by erythromycin. The leader peptide causes attenuation of the mRNA and stabilizes the structure preventing further translation. When erythromycin is present it binds the leader peptide causing a change in conformation allowing for the expression of ErmB.
BFO85	BF85_manual.fixstart.fasta	NODE_1_2_length_5504076_cov_0.999994	3036822	3037598	aad9	777-1/777	...............	0/0	100.00	100.00	ncbi	A7J11_01471	ANT(9) family aminoglycoside nucleotidyltransferase
BFO85	BF85_manual.fixstart.fasta	NODE_1_2_length_5504076_cov_0.999994	3535485	3536849	bexB	1365-1/1365	...............	0/0	100.00	90.92	extra	AY375536.1:4599..5963	putative BexB Na+-driven multidrug efflux pump Bacteroides fragilis
BFO85	BF85_manual.fixstart.fasta	NODE_1_2_length_5504076_cov_0.999994	4029895	4031224	bexA	1-1330/1332	========/======	12/22	99.02	73.53	extra	AB067769.1:3564..4895	bexA Multidrug efflux MATE transporter Bacteroides thetaiotaomicron
BFO85	BF85_manual.fixstart.fasta	NODE_1_2_length_5504076_cov_0.999994	4401486	4402640	IS4351_IS30_unknown	1155-1/1155	...............	0/0	100.00	100.00	abricate_tvs		N/A
BFO85	BF85_manual.fixstart.fasta	NODE_1_2_length_5504076_cov_0.999994	4818804	4819334	ISBf9_ISAs1_unknown	1-511/1845	====..../......	2/24	27.59	90.24	abricate_tvs		N/A
BFO85	BF85_manual.fixstart.fasta	NODE_1_2_length_5504076_cov_0.999994	5100422	5101171	cfiA2_1	1-750/750	===============	0/0	100.00	100.00	resfinder	AB087226	cfiA2_1
BFO85	BF85_manual.fixstart.fasta	NODE_1_2_length_5504076_cov_0.999994	5210244	5211209	CfxA2	966-1/966	...............	0/0	100.00	100.00	card	AF118110.1:72-1038	cfxA2 beta-lactamase is a class A beta-lactamase found in Prevotella intermedia
BFO85	BF85_manual.fixstart.fasta	NODE_1_2_length_5504076_cov_0.999994	5211226	5212821	IS614_IS1380_IS942	1-1596/1596	===============	0/0	100.00	100.00	abricate_tvs		N/A
BFO85	BF85_manual.fixstart.fasta	NODE_1_2_length_5504076_cov_0.999994	5216665	5217819	IS4351_IS30_unknown	1155-1/1155	...............	0/0	100.00	100.00	abricate_tvs		N/A
BFO85	BF85_manual.fixstart.fasta	NODE_1_2_length_5504076_cov_0.999994	5258377	5258930	ISBf9_ISAs1_unknown	1-511/1845	====..../......	2/45	27.64	87.57	abricate_tvs		N/A
BFO85	BF85_manual.fixstart.fasta	NODE_1_2_length_5504076_cov_0.999994	5332595	5334353	ISBf3_IS1182_unknown	82-1845/1845	========/======	4/7	95.28	90.31	abricate_tvs		N/A
BFO85	BF85_manual.fixstart.fasta	NODE_1_2_length_5504076_cov_0.999994	5432028	5433953	tet(Q)	1926-1/1926	...............	0/0	100.00	99.84	ncbi	A7J11_01074	tetracycline resistance ribosomal protection protein Tet(Q)
